# Supplementary material for: The changing microRNA landscape by color and cloudiness: a cautionary tale for nipple aspirate fluid biomarker analysis
Source: Cell Oncol (Dordr). 2021 Oct 16;44(6):1339–49. doi: 10.1007/s13402-021-00641-w (PMC8648697; doi:10.1007/s13402-021-00641-w)
Supplement: Supplementary file 4 — (XLSX 175 KB) [file 13402_2021_641_MOESM4_ESM.xlsx]

## Sheet: A. descriptives per cloudiness
														median CT difference
CT value					CLEAR; n=46						CLOUDY; n=26			cloudy minus clear	fold change
	CT_miR_324_5p	clear	Mean		24.868	0.22813		cloudy	Mean		26.127	0.461582
			95% Confidence Interval for Mean	Lower Bound	24.4085				95% Confidence Interval for Mean	Lower Bound	25.1763
				Upper Bound	25.3275					Upper Bound	27.0776
			5% Trimmed Mean		24.6603				5% Trimmed Mean		26.0793
			Median		24.663				Median		25.45			0.787	0.579548	1.72548
			Variance		2.394				Variance		5.53952
			Std. Deviation		1.54725				Std. Deviation		2.35362
			Minimum		22.3				Minimum		22.8
			Maximum		31.4				Maximum		30.3
			Range		9.1				Range		7.5
			Interquartile Range		0.9065				Interquartile Range		3.7525
			Skewness		2.99373	0.350096			Skewness		0.363719	0.45556
			Kurtosis		11.0718	0.687628			Kurtosis		-1.09904	0.886509
	CT_miR_29b_3p	clear	Mean		22.7706	0.192941		cloudy	Mean		24.1841	0.415584
			95% Confidence Interval for Mean	Lower Bound	22.382				95% Confidence Interval for Mean	Lower Bound	23.3282
				Upper Bound	23.1592					Upper Bound	25.04
			5% Trimmed Mean		22.7349				5% Trimmed Mean		24.085
			Median		22.6645				Median		23.85			1.1855	0.439672	2.27442
			Variance		1.7124				Variance		4.49046
			Std. Deviation		1.30859				Std. Deviation		2.11907
			Minimum		19.2				Minimum		21.366
			Maximum		26.9				Maximum		29
			Range		7.7				Range		7.634
			Interquartile Range		1.64925				Interquartile Range		3.47725
			Skewness		0.513466	0.350096			Skewness		0.617108	0.45556
			Kurtosis		2.58217	0.687628			Kurtosis		-0.405482	0.886509
	CT_miR_19a_3p	clear	Mean		24.5792	0.141298		cloudy	Mean		26.1249	0.479246
			95% Confidence Interval for Mean	Lower Bound	24.2946				95% Confidence Interval for Mean	Lower Bound	25.1379
				Upper Bound	24.8638					Upper Bound	27.1119
			5% Trimmed Mean		24.5397				5% Trimmed Mean		26.0666
			Median		24.501				Median		25.6875			1.1865	0.439367	2.276
			Variance		0.918393				Variance		5.9716
			Std. Deviation		0.958328				Std. Deviation		2.44369
			Minimum		22				Minimum		22.2
			Maximum		28.5				Maximum		31.3
			Range		6.5				Range		9.1
			Interquartile Range		1.0005				Interquartile Range		3.5495
			Skewness		1.18744	0.350096			Skewness		0.446468	0.45556
			Kurtosis		5.9719	0.687628			Kurtosis		-0.436217	0.886509
	CT_miR_186_5p	clear	Mean		25.0733	0.153005		cloudy	Mean		26.0112	0.392545
			95% Confidence Interval for Mean	Lower Bound	24.7652				95% Confidence Interval for Mean	Lower Bound	25.2027
				Upper Bound	25.3815					Upper Bound	26.8196
			5% Trimmed Mean		25.0544				5% Trimmed Mean		25.915
			Median		24.988				Median		25.6			0.612	0.654289	1.52838
			Variance		1.07689				Variance		4.00638
			Std. Deviation		1.03773				Std. Deviation		2.0016
			Minimum		22.8				Minimum		23.5
			Maximum		28.1				Maximum		30.6
			Range		5.3				Range		7.1
			Interquartile Range		1.2935				Interquartile Range		3.28575
			Skewness		0.330697	0.350096			Skewness		0.734074	0.45556
			Kurtosis		1.0294	0.687628			Kurtosis		-0.497687	0.886509
	CT_miR_361_5p	clear	Mean		25.0146	0.208475		cloudy	Mean		26.963	0.493352
			95% Confidence Interval for Mean	Lower Bound	24.5947				95% Confidence Interval for Mean	Lower Bound	25.947
				Upper Bound	25.4345					Upper Bound	27.9791
			5% Trimmed Mean		24.8859				5% Trimmed Mean		26.8839
			Median		24.706				Median		26.5165			1.8105	0.285092	3.50764
			Variance		1.99925				Variance		6.3283
			Std. Deviation		1.41395				Std. Deviation		2.51561
			Minimum		23.1				Minimum		23.258
			Maximum		29.7				Maximum		32.3
			Range		6.6				Range		9.042
			Interquartile Range		1.335				Interquartile Range		4.225
			Skewness		1.57595	0.350096			Skewness		0.556002	0.45556
			Kurtosis		2.52841	0.687628			Kurtosis		-0.727092	0.886509
	CT_miR_425_5p	clear	Mean		26.4573	0.157855		cloudy	Mean		27.0268	0.396581
			95% Confidence Interval for Mean	Lower Bound	26.1394				95% Confidence Interval for Mean	Lower Bound	26.21
				Upper Bound	26.7753					Upper Bound	27.8435
			5% Trimmed Mean		26.3649				5% Trimmed Mean		26.9391
			Median		26.302				Median		26.9315			0.6295	0.6464	1.54703
			Variance		1.14624				Variance		4.08919
			Std. Deviation		1.07063				Std. Deviation		2.02218
			Minimum		24.5				Minimum		24.2
			Maximum		30.9				Maximum		31.8
			Range		6.4				Range		7.6
			Interquartile Range		1.09875				Interquartile Range		3.00475
			Skewness		1.82105	0.350096			Skewness		0.632031	0.45556
			Kurtosis		6.19757	0.687628			Kurtosis		-0.296652	0.886509
	CT_miR_187_3p	clear	Mean		27.2326	0.201585		cloudy	Mean		27.0511	0.258992
			95% Confidence Interval for Mean	Lower Bound	26.8266				95% Confidence Interval for Mean	Lower Bound	26.5177
				Upper Bound	27.6386					Upper Bound	27.5845
			5% Trimmed Mean		27.2236				5% Trimmed Mean		26.9303
			Median		26.989				Median		27.241			0.252	0.839731	1.19086
			Variance		1.86929				Variance		1.74399
			Std. Deviation		1.36722				Std. Deviation		1.3206
			Minimum		24.3				Minimum		25.2
			Maximum		30.328				Maximum		31.94
			Range		6.028				Range		6.74
			Interquartile Range		1.48175				Interquartile Range		1.59325
			Skewness		0.179671	0.350096			Skewness		1.88777	0.45556
			Kurtosis		0.393395	0.687628			Kurtosis		6.70014	0.886509
	CT_miR_29a_3p	clear	Mean		22.6356	0.162717		cloudy	Mean		24.0561	0.355198
			95% Confidence Interval for Mean	Lower Bound	22.3079				95% Confidence Interval for Mean	Lower Bound	23.3245
				Upper Bound	22.9634					Upper Bound	24.7876
			5% Trimmed Mean		22.638				5% Trimmed Mean		24.0096
			Median		22.5685				Median		23.874			1.3055	0.404581	2.47169
			Variance		1.21793				Variance		3.2803
			Std. Deviation		1.1036				Std. Deviation		1.81116
			Minimum		19.1				Minimum		21
			Maximum		25.4				Maximum		27.843
			Range		6.3				Range		6.843
			Interquartile Range		1.392				Interquartile Range		2.5935
			Skewness		-0.181831	0.350096			Skewness		0.489609	0.45556
			Kurtosis		1.78906	0.687628			Kurtosis		-0.248796	0.886509
	CT_miR_660_5p	clear	Mean		26.9199	0.195244		cloudy	Mean		28.6553	0.525241
			95% Confidence Interval for Mean	Lower Bound	26.5267				95% Confidence Interval for Mean	Lower Bound	27.5736
				Upper Bound	27.3132					Upper Bound	29.7371
			5% Trimmed Mean		26.8038				5% Trimmed Mean		28.5859
			Median		26.9				Median		28.1955			1.2955	0.407395	2.45462
			Variance		1.75352				Variance		7.17284
			Std. Deviation		1.32421				Std. Deviation		2.67822
			Minimum		24.1				Minimum		25.048
			Maximum		32.3				Maximum		33.5
			Range		8.2				Range		8.452
			Interquartile Range		0.8395				Interquartile Range		4.34175
			Skewness		1.99901	0.350096			Skewness		0.461165	0.45556
			Kurtosis		7.37691	0.687628			Kurtosis		-0.988526	0.886509
	CT_miR_155_5p	clear	Mean		30.502	0.230847		cloudy	Mean		28.4126	0.584808
			95% Confidence Interval for Mean	Lower Bound	30.037				95% Confidence Interval for Mean	Lower Bound	27.2082
				Upper Bound	30.9669					Upper Bound	29.6171
			5% Trimmed Mean		30.6079				5% Trimmed Mean		28.4103
			Median		30.6575				Median		28.729			-1.9285	3.80659
			Variance		2.45135				Variance		8.89203
			Std. Deviation		1.56568				Std. Deviation		2.98195
			Minimum		24.6				Minimum		22.181
			Maximum		33.318				Maximum		34.998
			Range		8.718				Range		12.817
			Interquartile Range		1.85				Interquartile Range		4.25
			Skewness		-1.29955	0.350096			Skewness		-0.111981	0.45556
			Kurtosis		3.61622	0.687628			Kurtosis		-0.00586152	0.886509
	CT_miR_181a_5p	clear	Mean		23.2091	0.168058		cloudy	Mean		23.8538	0.364359
			95% Confidence Interval for Mean	Lower Bound	22.8706				95% Confidence Interval for Mean	Lower Bound	23.1034
				Upper Bound	23.5476					Upper Bound	24.6043
			5% Trimmed Mean		23.2023				5% Trimmed Mean		23.8401
			Median		23.1				Median		23.6			0.5	0.707107	1.41421
			Variance		1.29919				Variance		3.4517
			Std. Deviation		1.13982				Std. Deviation		1.85787
			Minimum		19.5				Minimum		20.841
			Maximum		26.6				Maximum		27.1
			Range		7.1				Range		6.259
			Interquartile Range		1.38425				Interquartile Range		3.09175
			Skewness		-0.00325061	0.350096			Skewness		0.284283	0.45556
			Kurtosis		2.7752	0.687628			Kurtosis		-0.852539	0.886509
	CT_miR_222_3p	clear	Mean		25.0702	0.304115		cloudy	Mean		27.7403	0.617376
			95% Confidence Interval for Mean	Lower Bound	24.4577				95% Confidence Interval for Mean	Lower Bound	26.4688
				Upper Bound	25.6827					Upper Bound	29.0119
			5% Trimmed Mean		24.8444				5% Trimmed Mean		27.5953
			Median		24.4605				Median		27.09			2.6295	0.1616	6.18811
			Variance		4.25437				Variance		9.90998
			Std. Deviation		2.06261				Std. Deviation		3.14801
			Minimum		22.978				Minimum		23.3
			Maximum		31.6				Maximum		35
			Range		8.622				Range		11.7
			Interquartile Range		1.86				Interquartile Range		4.71
			Skewness		1.81267	0.350096			Skewness		0.636819	0.45556
			Kurtosis		3.02906	0.687628			Kurtosis		-0.209878	0.886509
	CT_miR_339_5p	clear	Mean		26.6093	0.185122		cloudy	Mean		26.9724	0.381529
			95% Confidence Interval for Mean	Lower Bound	26.2365				95% Confidence Interval for Mean	Lower Bound	26.1866
				Upper Bound	26.9822					Upper Bound	27.7582
			5% Trimmed Mean		26.4519				5% Trimmed Mean		26.9558
			Median		26.244				Median		26.8085			0.5645	0.67619	1.47887
			Variance		1.57643				Variance		3.78468
			Std. Deviation		1.25556				Std. Deviation		1.94542
			Minimum		25.201				Minimum		23.06
			Maximum		31.4				Maximum		31
			Range		6.199				Range		7.94
			Interquartile Range		0.9155				Interquartile Range		2.69125
			Skewness		2.2232	0.350096			Skewness		0.305166	0.45556
			Kurtosis		5.54649	0.687628			Kurtosis		-0.216995	0.886509
	CT_miR_25_3p	clear	Mean		22.9536	0.157509		cloudy	Mean		23.8278	0.396157
			95% Confidence Interval for Mean	Lower Bound	22.6364				95% Confidence Interval for Mean	Lower Bound	23.0119
				Upper Bound	23.2709					Upper Bound	24.6437
			5% Trimmed Mean		22.8907				5% Trimmed Mean		23.828
			Median		22.795				Median		23.2465			0.4515	0.731282	1.36746
			Variance		1.14122				Variance		4.08044
			Std. Deviation		1.06828				Std. Deviation		2.02001
			Minimum		21.2				Minimum		20.1
			Maximum		25.9				Maximum		27.3
			Range		4.7				Range		7.2
			Interquartile Range		1.2235				Interquartile Range		3.4575
			Skewness		0.838639	0.350096			Skewness		0.364898	0.45556
			Kurtosis		1.06593	0.687628			Kurtosis		-0.802033	0.886509
	CT_miR_125a_5p	clear	Mean		24.4152	0.146692		cloudy	Mean		24.4309	0.339501
			95% Confidence Interval for Mean	Lower Bound	24.1197				95% Confidence Interval for Mean	Lower Bound	23.7317
				Upper Bound	24.7106					Upper Bound	25.1301
			5% Trimmed Mean		24.4176				5% Trimmed Mean		24.4406
			Median		24.2885				Median		24.45			0.1615	0.894095	1.11845
			Variance		0.989851				Variance		2.99678
			Std. Deviation		0.994912				Std. Deviation		1.73112
			Minimum		21.6				Minimum		21.4
			Maximum		26.9				Maximum		27.373
			Range		5.3				Range		5.973
			Interquartile Range		1.02775				Interquartile Range		2.93975
			Skewness		-0.0945511	0.350096			Skewness		-0.14901	0.45556
			Kurtosis		1.427	0.687628			Kurtosis		-1.173	0.886509
	CT_miR_99b_5p	clear	Mean		26.7509	0.177605		cloudy	Mean		26.6519	0.281481
			95% Confidence Interval for Mean	Lower Bound	26.3932				95% Confidence Interval for Mean	Lower Bound	26.0722
				Upper Bound	27.1086					Upper Bound	27.2316
			5% Trimmed Mean		26.6987				5% Trimmed Mean		26.6532
			Median		26.45				Median		26.75			0.3	0.812252	1.23114
			Variance		1.45101				Variance		2.06002
			Std. Deviation		1.20458				Std. Deviation		1.43528
			Minimum		24.62				Minimum		23.64
			Maximum		29.6				Maximum		29.7
			Range		4.98				Range		6.06
			Interquartile Range		1.85				Interquartile Range		2.165
			Skewness		0.68285	0.350096			Skewness		-0.090358	0.45556
			Kurtosis		-0.239374	0.687628			Kurtosis		-0.419904	0.886509
					CLEAR; n=40						CLOUDY; n=24			median CT difference
DDCT value versus miR-995b-5p and sample P10					Statistic	Std. Error					Statistic	Std. Error		cloudy minus clear	fold change
	DDCT_miR_324_5p	clear	Mean		0.402325	0.266136		cloudy	Mean		1.78925	0.484303
			95% Confidence Interval for Mean	Lower Bound	-0.135985				95% Confidence Interval for Mean	Lower Bound	0.787393
				Upper Bound	0.940635					Upper Bound	2.79111
			5% Trimmed Mean		0.210639				5% Trimmed Mean		1.78495
			Median		0.1355				Median		1.425			1.2895	0.409093	2.44443
			Variance		2.83313				Variance		5.62918
			Std. Deviation		1.68319				Std. Deviation		2.37259
			Minimum		-1.9				Minimum		-1.903
			Maximum		7.66				Maximum		5.56
			Range		9.56				Range		7.463
			Interquartile Range		1.51175				Interquartile Range		4.124
			Skewness		2.34019	0.373783			Skewness		0.0180806	0.472261
			Kurtosis		8.59442	0.7326			Kurtosis		-1.27132	0.917777
	DDCT_miR_29b_3p	clear	Mean		1.15132	0.286049		cloudy	Mean		2.37217	0.38777
			95% Confidence Interval for Mean	Lower Bound	0.572735				95% Confidence Interval for Mean	Lower Bound	1.57
				Upper Bound	1.72991					Upper Bound	3.17433
			5% Trimmed Mean		1.06022				5% Trimmed Mean		2.45845
			Median		0.607				Median		2.9			2.293	0.204051	4.90074
			Variance		3.27297				Variance		3.60877
			Std. Deviation		1.80914				Std. Deviation		1.89968
			Minimum		-2.19				Minimum		-1.863
			Maximum		6.945				Maximum		4.93
			Range		9.135				Range		6.793
			Interquartile Range		2.19875				Interquartile Range		2.999
			Skewness		1.03029	0.373783			Skewness		-0.590406	0.472261
			Kurtosis		1.79421	0.7326			Kurtosis		-0.478091	0.917777
	DDCT_miR_19a_3p	clear	Mean		0.802575	0.273349		cloudy	Mean		2.20717	0.575806
			95% Confidence Interval for Mean	Lower Bound	0.249675				95% Confidence Interval for Mean	Lower Bound	1.01602
				Upper Bound	1.35548					Upper Bound	3.39831
			5% Trimmed Mean		0.7145				5% Trimmed Mean		2.21827
			Median		0.4385				Median		1.822			1.3835	0.383288	2.60901
			Variance		2.98879				Variance		7.95727
			Std. Deviation		1.72881				Std. Deviation		2.82086
			Minimum		-2.79				Minimum		-2.82
			Maximum		5.24				Maximum		6.992
			Range		8.03				Range		9.812
			Interquartile Range		2.18375				Interquartile Range		3.5925
			Skewness		0.839466	0.373783			Skewness		0.126762	0.472261
			Kurtosis		0.671448	0.7326			Kurtosis		-0.765583	0.917777
	DDCT_miR_186_5p	clear	Mean		0.652075	0.277746		cloudy	Mean		1.65967	0.397388
			95% Confidence Interval for Mean	Lower Bound	0.0902812				95% Confidence Interval for Mean	Lower Bound	0.837607
				Upper Bound	1.21387					Upper Bound	2.48173
			5% Trimmed Mean		0.613556				5% Trimmed Mean		1.72023
			Median		0.295				Median		2.385			2.09	0.234881	4.25748
			Variance		3.08571				Variance		3.79001
			Std. Deviation		1.75662				Std. Deviation		1.9468
			Minimum		-2.96				Minimum		-2.283
			Maximum		5.706				Maximum		4.54
			Range		8.666				Range		6.823
			Interquartile Range		2.036				Interquartile Range		3.12375
			Skewness		0.664885	0.373783			Skewness		-0.509936	0.472261
			Kurtosis		0.747949	0.7326			Kurtosis		-0.820406	0.917777
	DDCT_miR_361_5p	clear	Mean		0.813075	0.220659		cloudy	Mean		2.72925	0.475637
			95% Confidence Interval for Mean	Lower Bound	0.36675				95% Confidence Interval for Mean	Lower Bound	1.74532
				Upper Bound	1.2594					Upper Bound	3.71318
			5% Trimmed Mean		0.75425				5% Trimmed Mean		2.78847
			Median		0.7395				Median		2.782			2.0425	0.242743	4.11959
			Variance		1.94761				Variance		5.42953
			Std. Deviation		1.39557				Std. Deviation		2.33013
			Minimum		-2.01				Minimum		-2.433
			Maximum		5.12				Maximum		6.73
			Range		7.13				Range		9.163
			Interquartile Range		1.517				Interquartile Range		3.8425
			Skewness		0.862726	0.373783			Skewness		-0.356105	0.472261
			Kurtosis		1.74574	0.7326			Kurtosis		-0.545189	0.917777
	DDCT_miR_425_5p	clear	Mean		0.274825	0.228739		cloudy	Mean		1.01342	0.369805
			95% Confidence Interval for Mean	Lower Bound	-0.187843				95% Confidence Interval for Mean	Lower Bound	0.248416
				Upper Bound	0.737493					Upper Bound	1.77842
			5% Trimmed Mean		0.299333				5% Trimmed Mean		1.0438
			Median		0.04				Median		1.1355			1.0955	0.467974	2.13687
			Variance		2.09286				Variance		3.28214
			Std. Deviation		1.44667				Std. Deviation		1.81167
			Minimum		-3.29				Minimum		-2.36
			Maximum		3.58				Maximum		3.93
			Range		6.87				Range		6.29
			Interquartile Range		1.85575				Interquartile Range		2.348
			Skewness		0.0445472	0.373783			Skewness		-0.502402	0.472261
			Kurtosis		0.485144	0.7326			Kurtosis		-0.629053	0.917777
	DDCT_miR_187_3p	clear	Mean		0.089575	0.252612		cloudy	Mean		0.303833	0.338939
			95% Confidence Interval for Mean	Lower Bound	-0.421381				95% Confidence Interval for Mean	Lower Bound	-0.397315
				Upper Bound	0.600531					Upper Bound	1.00498
			5% Trimmed Mean		0.0231389				5% Trimmed Mean		0.340213
			Median		0.095				Median		0.4305			0.3355	0.792509	1.26181
			Variance		2.55252				Variance		2.75711
			Std. Deviation		1.59766				Std. Deviation		1.66046
			Minimum		-2.67				Minimum		-3.163
			Maximum		4.14				Maximum		3.07
			Range		6.81				Range		6.233
			Interquartile Range		2.0515				Interquartile Range		2.1025
			Skewness		0.612382	0.373783			Skewness		-0.284291	0.472261
			Kurtosis		0.524699	0.7326			Kurtosis		-0.19981	0.917777
	DDCT_miR_29a_3p	clear	Mean		0.298325	0.220095		cloudy	Mean		1.78175	0.384802
			95% Confidence Interval for Mean	Lower Bound	-0.146859				95% Confidence Interval for Mean	Lower Bound	0.985726
				Upper Bound	0.743509					Upper Bound	2.57777
			5% Trimmed Mean		0.271389				5% Trimmed Mean		1.81264
			Median		0.0435				Median		2.155			2.1115	0.231406	4.3214
			Variance		1.93767				Variance		3.55375
			Std. Deviation		1.392				Std. Deviation		1.88514
			Minimum		-2.39				Minimum		-1.943
			Maximum		3.59				Maximum		4.88
			Range		5.98				Range		6.823
			Interquartile Range		1.27675				Interquartile Range		2.965
			Skewness		0.459374	0.373783			Skewness		-0.233723	0.472261
			Kurtosis		0.407259	0.7326			Kurtosis		-0.809966	0.917777
	DDCT_miR_660_5p	clear	Mean		-0.038925	0.242145		cloudy	Mean		1.83467	0.557973
			95% Confidence Interval for Mean	Lower Bound	-0.52871				95% Confidence Interval for Mean	Lower Bound	0.680412
				Upper Bound	0.45086					Upper Bound	2.98892
			5% Trimmed Mean		-0.148806				5% Trimmed Mean		1.86542
			Median		-0.1005				Median		1.982			2.0825	0.236105	4.23541
			Variance		2.34537				Variance		7.47201
			Std. Deviation		1.53146				Std. Deviation		2.7335
			Minimum		-3.14				Minimum		-3.463
			Maximum		5.3				Maximum		6.43
			Range		8.44				Range		9.893
			Interquartile Range		1.6785				Interquartile Range		4.3225
			Skewness		1.22209	0.373783			Skewness		-0.17566	0.472261
			Kurtosis		3.51508	0.7326			Kurtosis		-0.917124	0.917777
	DDCT_miR_155_5p	clear	Mean		1.08732	0.355327		cloudy	Mean		-1.17158	0.609614
			95% Confidence Interval for Mean	Lower Bound	0.368608				95% Confidence Interval for Mean	Lower Bound	-2.43267
				Upper Bound	1.80604					Upper Bound	0.0894986
			5% Trimmed Mean		1.0345				5% Trimmed Mean		-1.02028
			Median		1.11				Median		-0.998			-2.108	4.31093	0.231968
			Variance		5.05029				Variance		8.91909
			Std. Deviation		2.24729				Std. Deviation		2.98648
			Minimum		-6.11				Minimum		-8.133
			Maximum		7.717				Maximum		3.14
			Range		13.827				Range		11.273
			Interquartile Range		1.9305				Interquartile Range		3.5725
			Skewness		0.309355	0.373783			Skewness		-0.853894	0.472261
			Kurtosis		4.03992	0.7326			Kurtosis		0.415566	0.917777
	DDCT_miR_181a_5p	clear	Mean		0.051825	0.258276		cloudy	Mean		0.77925	0.382796
			95% Confidence Interval for Mean	Lower Bound	-0.470588				95% Confidence Interval for Mean	Lower Bound	-0.0126237
				Upper Bound	0.574238					Upper Bound	1.57112
			5% Trimmed Mean		-0.0131389				5% Trimmed Mean		0.83037
			Median		-0.275				Median		1.136			1.411	0.376051	2.65921
			Variance		2.66827				Variance		3.51679
			Std. Deviation		1.63348				Std. Deviation		1.87531
			Minimum		-2.92				Minimum		-2.893
			Maximum		4.939				Maximum		3.6
			Range		7.859				Range		6.493
			Interquartile Range		2.2315				Interquartile Range		2.9205
			Skewness		0.765843	0.373783			Skewness		-0.567007	0.472261
			Kurtosis		0.763072	0.7326			Kurtosis		-0.666749	0.917777
	DDCT_miR_222_3p	clear	Mean		1.47257	0.312099		cloudy	Mean		4.24217	0.64929
			95% Confidence Interval for Mean	Lower Bound	0.841295				95% Confidence Interval for Mean	Lower Bound	2.89901
				Upper Bound	2.10386					Upper Bound	5.58533
			5% Trimmed Mean		1.26619				5% Trimmed Mean		4.22345
			Median		1.087				Median		4.8275			3.7405	0.0748165	13.366
			Variance		3.89624				Variance		10.1179
			Std. Deviation		1.97389				Std. Deviation		3.18086
			Minimum		-1.27				Minimum		-0.78
			Maximum		7.8				Maximum		9.71
			Range		9.07				Range		10.49
			Interquartile Range		1.925				Interquartile Range		5.672
			Skewness		1.69544	0.373783			Skewness		-0.0802094	0.472261
			Kurtosis		3.66169	0.7326			Kurtosis		-1.33259	0.917777
	DDCT_miR_339_5p	clear	Mean		0.795825	0.19777		cloudy	Mean		1.29175	0.381819
			95% Confidence Interval for Mean	Lower Bound	0.395797				95% Confidence Interval for Mean	Lower Bound	0.501898
				Upper Bound	1.19585					Upper Bound	2.0816
			5% Trimmed Mean		0.78675				5% Trimmed Mean		1.33269
			Median		0.677				Median		1.68			1.003	0.498961	2.00416
			Variance		1.56452				Variance		3.49885
			Std. Deviation		1.25081				Std. Deviation		1.87052
			Minimum		-2.51				Minimum		-3.113
			Maximum		3.96				Maximum		4.96
			Range		6.47				Range		8.073
			Interquartile Range		1.11625				Interquartile Range		2.545
			Skewness		0.338684	0.373783			Skewness		-0.464715	0.472261
			Kurtosis		1.32003	0.7326			Kurtosis		0.692001	0.917777
	DDCT_miR_25_3p	clear	Mean		0.143575	0.224591		cloudy	Mean		1.14467	0.360628
			95% Confidence Interval for Mean	Lower Bound	-0.310703				95% Confidence Interval for Mean	Lower Bound	0.39865
				Upper Bound	0.597853					Upper Bound	1.89068
			5% Trimmed Mean		0.182583				5% Trimmed Mean		1.16722
			Median		0.33				Median		1.232			0.902	0.535144	1.86865
			Variance		2.01764				Variance		3.12127
			Std. Deviation		1.42044				Std. Deviation		1.76671
			Minimum		-3.55				Minimum		-2.28
			Maximum		3.7				Maximum		4.24
			Range		7.25				Range		6.52
			Interquartile Range		1.799				Interquartile Range		2.256
			Skewness		-0.373293	0.373783			Skewness		-0.335086	0.472261
			Kurtosis		0.974489	0.7326			Kurtosis		-0.516245	0.917777
	DDCT_miR_125a_5p	clear	Mean		-0.122925	0.156765		cloudy	Mean		0.232167	0.227747
			95% Confidence Interval for Mean	Lower Bound	-0.440012				95% Confidence Interval for Mean	Lower Bound	-0.238964
				Upper Bound	0.194162					Upper Bound	0.703298
			5% Trimmed Mean		-0.0582222				5% Trimmed Mean		0.224676
			Median		-0.025				Median		0.1445			0.1695	0.889151	1.12467
			Variance		0.983007				Variance		1.24485
			Std. Deviation		0.991467				Std. Deviation		1.11573
			Minimum		-3.09				Minimum		-1.53
			Maximum		1.279				Maximum		2.135
			Range		4.369				Range		3.665
			Interquartile Range		1.57975				Interquartile Range		2.045
			Skewness		-0.821134	0.373783			Skewness		0.181086	0.472261
			Kurtosis		0.561416	0.7326			Kurtosis		-1.1773	0.917777

## Sheet: B. descriptives per color class
					CLEAR COLORLESS; n=18					CLOUDY WHITE; n=6					BLOODY; n=25					BROWN; n=8					CLEAR YELLOW; n=6					GREEN; n=9					CLOUDY YELLOW; n=5					CT difference				Coefficient of variation (CV)
CT value																																						min	max	max-min	fold change			clear colorless	cloudy W	bloody	brown	clear Y	green
	CT_miR_324_5p	clear colorless	Mean		24.5287	0.233658	cloudy white	Mean		26.1823	0.910279	bloody/orange/pink	Mean		24.5601	0.121597	brown	Mean		25.1067	0.634235	clear yellow	Mean		26.7983	1.39096	green	Mean		26.4809	0.93848	cloudy yellow	Mean		27.4604	0.718156
			95% Confidence Interval for Mean	Lower Bound	24.0357			95% Confidence Interval for Mean	Lower Bound	23.8424			95% Confidence Interval for Mean	Lower Bound	24.3092			95% Confidence Interval for Mean	Lower Bound	23.607			95% Confidence Interval for Mean	Lower Bound	23.2228			95% Confidence Interval for Mean	Lower Bound	24.3168			95% Confidence Interval for Mean	Lower Bound	25.4665
				Upper Bound	25.0217				Upper Bound	28.5223				Upper Bound	24.8111				Upper Bound	26.6065				Upper Bound	30.3739				Upper Bound	28.645				Upper Bound	29.4543
			5% Trimmed Mean		24.5264			5% Trimmed Mean		26.0581			5% Trimmed Mean		24.5368			5% Trimmed Mean		24.9309			5% Trimmed Mean		26.6921			5% Trimmed Mean		26.4793			5% Trimmed Mean		27.456			clear colorless	cloudy Y
			Median		24.4835			Median		25.227			Median		24.643			Median		24.599			Median		25			Median		27			Median		27.6			24.4835	27.6	3.1165	0.115303	8.67281		0.0404149	0.0851612	0.0247549	0.0714504	0.12714	0.10632
			Variance		0.982728			Variance		4.97165			Variance		0.369644			Variance		3.21803			Variance		11.6086			Variance		7.9267			Variance		2.57874
			Std. Deviation		0.991326			Std. Deviation		2.22972			Std. Deviation		0.607984			Std. Deviation		1.79389			Std. Deviation		3.40714			Std. Deviation		2.81544			Std. Deviation		1.60585
			Minimum		22.3			Minimum		24.3			Minimum		23.5			Minimum		23.979			Minimum		24.109			Minimum		22.8			Minimum		25.4
			Maximum		26.8			Maximum		30.3			Maximum		26.2			Maximum		29.4			Maximum		31.4			Maximum		30.19			Maximum		29.6
			Range		4.5			Range		6			Range		2.7			Range		5.421			Range		7.291			Range		7.39			Range		4.2
			Interquartile Range		0.96325			Interquartile Range		3.12			Interquartile Range		0.8165			Interquartile Range		1.12625			Interquartile Range		6.712			Interquartile Range		5.672			Interquartile Range		2.951
			Skewness		0.0722464	0.536278		Skewness		1.61918	0.845154		Skewness		0.422628	0.463684		Skewness		2.47836	0.752101		Skewness		0.899128	0.845154		Skewness		-0.370175	0.717137		Skewness		0.0576218	0.912871
			Kurtosis		1.44191	1.0378		Kurtosis		2.40514	1.74078		Kurtosis		0.861717	0.901721		Kurtosis		6.48566	1.48088		Kurtosis		-1.84184	1.74078		Kurtosis		-1.52851	1.39971		Kurtosis		-0.456131	2
	CT_miR_29b_3p	clear colorless	Mean		22.7512	0.277705	cloudy white	Mean		24.5563	0.708906	bloody/orange/pink	Mean		22.5963	0.204193	brown	Mean		22.7281	0.548735	clear yellow	Mean		23.9457	0.862828	green	Mean		24.5927	0.960438	cloudy yellow	Mean		24.5196	0.592659
			95% Confidence Interval for Mean	Lower Bound	22.1653			95% Confidence Interval for Mean	Lower Bound	22.734			95% Confidence Interval for Mean	Lower Bound	22.1749			95% Confidence Interval for Mean	Lower Bound	21.4306			95% Confidence Interval for Mean	Lower Bound	21.7277			95% Confidence Interval for Mean	Lower Bound	22.3779			95% Confidence Interval for Mean	Lower Bound	22.8741
				Upper Bound	23.3371				Upper Bound	26.3786				Upper Bound	23.0178				Upper Bound	24.0257				Upper Bound	26.1636				Upper Bound	26.8074				Upper Bound	26.1651
			5% Trimmed Mean		22.8755			5% Trimmed Mean		24.5219			5% Trimmed Mean		22.6232			5% Trimmed Mean		22.6137			5% Trimmed Mean		23.8869			5% Trimmed Mean		24.5271			5% Trimmed Mean		24.5107			bloody	cloudy Y
			Median		22.8835			Median		24.503			Median		22.439			Median		22.453			Median		23.2			Median		23.6			Median		24.7			22.439	24.7	2.261	0.208627	4.79324		0.0517863	0.0707132	0.0451827	0.068288	0.0882618	0.117162
			Variance		1.38816			Variance		3.01528			Variance		1.04237			Variance		2.40888			Variance		4.46683			Variance		8.30198			Variance		1.75622
			Std. Deviation		1.1782			Std. Deviation		1.73646			Std. Deviation		1.02096			Std. Deviation		1.55206			Std. Deviation		2.11349			Std. Deviation		2.88132			Std. Deviation		1.32522
			Minimum		19.2			Minimum		22.432			Minimum		20.2			Minimum		21.415			Minimum		22.05			Minimum		21.366			Minimum		23
			Maximum		24.066			Maximum		27.3			Maximum		24.3			Maximum		26.1			Maximum		26.9			Maximum		29			Maximum		26.2
			Range		4.866			Range		4.868			Range		4.1			Range		4.685			Range		4.85			Range		7.634			Range		3.2
			Interquartile Range		1.64925			Interquartile Range		3.017			Interquartile Range		1.694			Interquartile Range		1.772			Interquartile Range		4.2695			Interquartile Range		5.5955			Interquartile Range		2.549
			Skewness		-1.60894	0.536278		Skewness		0.505077	0.845154		Skewness		-0.0533937	0.463684		Skewness		1.65339	0.752101		Skewness		0.713002	0.845154		Skewness		0.388293	0.717137		Skewness		0.0555109	0.912871
			Kurtosis		3.79311	1.0378		Kurtosis		0.0881872	1.74078		Kurtosis		-0.259626	0.901721		Kurtosis		3.19875	1.48088		Kurtosis		-1.7473	1.74078		Kurtosis		-1.54891	1.39971		Kurtosis		-1.82143	2
	CT_miR_19a_3p	clear colorless	Mean		24.4432	0.193197	cloudy white	Mean		26.8248	1.09543	bloody/orange/pink	Mean		24.3537	0.165858	brown	Mean		24.8427	0.321132	clear yellow	Mean		25.5507	0.676076	green	Mean		26.5094	0.929439	cloudy yellow	Mean		27.217	0.768368
			95% Confidence Interval for Mean	Lower Bound	24.0356			95% Confidence Interval for Mean	Lower Bound	24.0089			95% Confidence Interval for Mean	Lower Bound	24.0114			95% Confidence Interval for Mean	Lower Bound	24.0834			95% Confidence Interval for Mean	Lower Bound	23.8128			95% Confidence Interval for Mean	Lower Bound	24.3662			95% Confidence Interval for Mean	Lower Bound	25.0837
				Upper Bound	24.8508				Upper Bound	29.6407				Upper Bound	24.696				Upper Bound	25.6021				Upper Bound	27.2886				Upper Bound	28.6527				Upper Bound	29.3503
			5% Trimmed Mean		24.5202			5% Trimmed Mean		26.7218			5% Trimmed Mean		24.3863			5% Trimmed Mean		24.7977			5% Trimmed Mean		25.4741			5% Trimmed Mean		26.5424			5% Trimmed Mean		27.1578			clear colorless	green
			Median		24.4			Median		26.272			Median		24.502			Median		24.6545			Median		25.012			Median		26.3			Median		26.5			24.4	26.5	2.1	0.233258	4.28709		0.0335335	0.100028	0.034052	0.0365619	0.064814	0.105182
			Variance		0.671852			Variance		7.19981			Variance		0.687725			Variance		0.825008			Variance		2.74247			Variance		7.77472			Variance		2.95194
			Std. Deviation		0.819666			Std. Deviation		2.68325			Std. Deviation		0.829292			Std. Deviation		0.908299			Std. Deviation		1.65604			Std. Deviation		2.78832			Std. Deviation		1.71812
			Minimum		22			Minimum		24.205			Minimum		22.4			Minimum		23.796			Minimum		23.98			Minimum		22.2			Minimum		25.6
			Maximum		25.5			Maximum		31.3			Maximum		25.7			Maximum		26.7			Maximum		28.5			Maximum		30.226			Maximum		29.9
			Range		3.5			Range		7.095			Range		3.3			Range		2.904			Range		4.52			Range		8.026			Range		4.3
			Interquartile Range		0.77575			Interquartile Range		4.54875			Interquartile Range		1.0635			Interquartile Range		1.14125			Interquartile Range		2.48			Interquartile Range		5.274			Interquartile Range		2.9925
			Skewness		-1.52856	0.536278		Skewness		0.950814	0.845154		Skewness		-0.592562	0.463684		Skewness		1.31624	0.752101		Skewness		1.33708	0.845154		Skewness		-0.11294	0.717137		Skewness		1.14713	0.912871
			Kurtosis		3.82121	1.0378		Kurtosis		0.246289	1.74078		Kurtosis		0.109445	0.901721		Kurtosis		1.97771	1.48088		Kurtosis		1.57007	1.74078		Kurtosis		-1.26458	1.39971		Kurtosis		0.633828	2
	CT_miR_186_5p	clear colorless	Mean		25.0219	0.247613	cloudy white	Mean		26.1698	0.586493	bloody/orange/pink	Mean		24.786	0.165335	brown	Mean		25.4806	0.497774	clear yellow	Mean		25.8292	0.612732	green	Mean		26.6974	0.819009	cloudy yellow	Mean		26.4678	0.834797
			95% Confidence Interval for Mean	Lower Bound	24.4995			95% Confidence Interval for Mean	Lower Bound	24.6622			95% Confidence Interval for Mean	Lower Bound	24.4447			95% Confidence Interval for Mean	Lower Bound	24.3036			95% Confidence Interval for Mean	Lower Bound	24.2541			95% Confidence Interval for Mean	Lower Bound	24.8088			95% Confidence Interval for Mean	Lower Bound	24.15
				Upper Bound	25.5444				Upper Bound	27.6775				Upper Bound	25.1272				Upper Bound	26.6577				Upper Bound	27.4042				Upper Bound	28.5861				Upper Bound	28.7856
			5% Trimmed Mean		25.0466			5% Trimmed Mean		26.072			5% Trimmed Mean		24.8175			5% Trimmed Mean		25.3956			5% Trimmed Mean		25.7719			5% Trimmed Mean		26.6527			5% Trimmed Mean		26.442			bloody	green
			Median		25.013			Median		25.858			Median		24.774			Median		25.2215			Median		25.1925			Median		26.407			Median		26.4			24.774	26.407	1.633	0.322417	3.10157		0.0419844	0.0548956	0.0333525	0.0552545	0.058108	0.0920323
			Variance		1.10362			Variance		2.06384			Variance		0.68339			Variance		1.98223			Variance		2.25264			Variance		6.03698			Variance		3.48443
			Std. Deviation		1.05053			Std. Deviation		1.43661			Std. Deviation		0.826674			Std. Deviation		1.40792			Std. Deviation		1.50088			Std. Deviation		2.45703			Std. Deviation		1.86666
			Minimum		22.8			Minimum		25.1			Minimum		22.8			Minimum		23.992			Minimum		24.59			Minimum		23.6			Minimum		24.6
			Maximum		26.8			Maximum		29			Maximum		26.1			Maximum		28.5			Maximum		28.1			Maximum		30.6			Maximum		28.8
			Range		4			Range		3.9			Range		3.3			Range		4.508			Range		3.51			Range		7			Range		4.2
			Interquartile Range		1.5305			Interquartile Range		1.57275			Interquartile Range		1.2655			Interquartile Range		1.5145			Interquartile Range		2.9025			Interquartile Range		4.6015			Interquartile Range		3.6695
			Skewness		-0.31221	0.536278		Skewness		2.07112	0.845154		Skewness		-0.498052	0.463684		Skewness		1.53781	0.752101		Skewness		0.927379	0.845154		Skewness		0.173102	0.717137		Skewness		0.20642	0.912871
			Kurtosis		-0.317322	1.0378		Kurtosis		4.65649	1.74078		Kurtosis		-0.189971	0.901721		Kurtosis		2.95079	1.48088		Kurtosis		-1.22131	1.74078		Kurtosis		-1.19747	1.39971		Kurtosis		-2.33165	2
	CT_miR_361_5p	clear colorless	Mean		25.0671	0.305254	cloudy white	Mean		26.7557	0.790183	bloody/orange/pink	Mean		24.8315	0.16493	brown	Mean		24.9925	0.75553	clear yellow	Mean		26.2997	1.05023	green	Mean		27.4853	1.08251	cloudy yellow	Mean		28.0838	0.805147
			95% Confidence Interval for Mean	Lower Bound	24.4231			95% Confidence Interval for Mean	Lower Bound	24.7244			95% Confidence Interval for Mean	Lower Bound	24.4911			95% Confidence Interval for Mean	Lower Bound	23.206			95% Confidence Interval for Mean	Lower Bound	23.6			95% Confidence Interval for Mean	Lower Bound	24.9891			95% Confidence Interval for Mean	Lower Bound	25.8484
				Upper Bound	25.7111				Upper Bound	28.7869				Upper Bound	25.1719				Upper Bound	26.779				Upper Bound	28.9994				Upper Bound	29.9816				Upper Bound	30.3192
			5% Trimmed Mean		25.0023			5% Trimmed Mean		26.6921			5% Trimmed Mean		24.8138			5% Trimmed Mean		24.8049			5% Trimmed Mean		26.2497			5% Trimmed Mean		27.4527			5% Trimmed Mean		28.0598			brown	cloudy Y
			Median		24.8			Median		26.7			Median		24.712			Median		24.381			Median		25.75			Median		27.2			Median		28.019			24.381	28.019	3.638	0.0803254	12.4494		0.0516647	0.0723415	0.0332099	0.0855041	0.0978161	0.118155
			Variance		1.67724			Variance		3.74633			Variance		0.680048			Variance		4.56661			Variance		6.61792			Variance		10.5464			Variance		3.24131
			Std. Deviation		1.29508			Std. Deviation		1.93555			Std. Deviation		0.82465			Std. Deviation		2.13696			Std. Deviation		2.57253			Std. Deviation		3.24752			Std. Deviation		1.80036
			Minimum		23.1			Minimum		24.555			Minimum		23.583			Minimum		23.262			Minimum		23.799			Minimum		23.258			Minimum		25.9
			Maximum		28.2			Maximum		30.1			Maximum		26.4			Maximum		30.1			Maximum		29.7			Maximum		32.3			Maximum		30.7
			Range		5.1			Range		5.545			Range		2.817			Range		6.838			Range		5.901			Range		9.042			Range		4.8
			Interquartile Range		1.19675			Interquartile Range		2.827			Interquartile Range		1.008			Interquartile Range		1.064			Interquartile Range		5.076			Interquartile Range		6.499			Interquartile Range		3.2
			Skewness		1.12972	0.536278		Skewness		0.974786	0.845154		Skewness		0.503137	0.463684		Skewness		2.45106	0.752101		Skewness		0.38144	0.845154		Skewness		0.143441	0.717137		Skewness		0.483645	0.912871
			Kurtosis		1.10455	1.0378		Kurtosis		1.40083	1.74078		Kurtosis		-0.502027	0.901721		Kurtosis		6.47321	1.48088		Kurtosis		-2.24436	1.74078		Kurtosis		-1.41988	1.39971		Kurtosis		0.408368	2
	CT_miR_425_5p	clear colorless	Mean		26.4619	0.20496	cloudy white	Mean		27.3552	0.464181	bloody/orange/pink	Mean		25.9489	0.161272	brown	Mean		26.8496	0.481052	clear yellow	Mean		27.4645	0.861668	green	Mean		27.5173	0.846469	cloudy yellow	Mean		27.52	0.772917
			95% Confidence Interval for Mean	Lower Bound	26.0295			95% Confidence Interval for Mean	Lower Bound	26.162			95% Confidence Interval for Mean	Lower Bound	25.6161			95% Confidence Interval for Mean	Lower Bound	25.7121			95% Confidence Interval for Mean	Lower Bound	25.2495			95% Confidence Interval for Mean	Lower Bound	25.5654			95% Confidence Interval for Mean	Lower Bound	25.374
				Upper Bound	26.8943				Upper Bound	28.5484				Upper Bound	26.2818				Upper Bound	27.9871				Upper Bound	29.6795				Upper Bound	29.4693				Upper Bound	29.666
			5% Trimmed Mean		26.4799			5% Trimmed Mean		27.2853			5% Trimmed Mean		25.9808			5% Trimmed Mean		26.7412			5% Trimmed Mean		27.3772			5% Trimmed Mean		27.4526			5% Trimmed Mean		27.4833			bloody	green
			Median		26.4775			Median		27.0315			Median		26.093			Median		26.4675			Median		26.552			Median		27.379			Median		27.1			26.093	27.379	1.286	0.410086	2.43851		0.0328613	0.0415646	0.0310748	0.0506755	0.07685	0.0922839
			Variance		0.756156			Variance		1.29279			Variance		0.650214			Variance		1.85129			Variance		4.45483			Variance		6.44859			Variance		2.987
			Std. Deviation		0.869572			Std. Deviation		1.13701			Std. Deviation		0.806358			Std. Deviation		1.36062			Std. Deviation		2.11065			Std. Deviation		2.53941			Std. Deviation		1.72829
			Minimum		24.5			Minimum		26.368			Minimum		24.2			Minimum		25.651			Minimum		25.6			Minimum		24.4			Minimum		25.9
			Maximum		28.1			Maximum		29.6			Maximum		27.1			Maximum		30			Maximum		30.9			Maximum		31.8			Maximum		29.8
			Range		3.6			Range		3.232			Range		2.9			Range		4.349			Range		5.3			Range		7.4			Range		3.9
			Interquartile Range		1.258			Interquartile Range		1.033			Interquartile Range		1.214			Interquartile Range		1.06925			Interquartile Range		3.73775			Interquartile Range		4.445			Interquartile Range		3.35
			Skewness		-0.208815	0.536278		Skewness		2.07674	0.845154		Skewness		-0.524923	0.463684		Skewness		2.14906	0.752101		Skewness		1.09073	0.845154		Skewness		0.346765	0.717137		Skewness		0.493316	0.912871
			Kurtosis		0.32824	1.0378		Kurtosis		4.81371	1.74078		Kurtosis		-0.490125	0.901721		Kurtosis		5.25563	1.48088		Kurtosis		-0.349413	1.74078		Kurtosis		-0.984663	1.39971		Kurtosis		-2.12079	2
	CT_miR_187_3p	clear colorless	Mean		26.9311	0.279266	cloudy white	Mean		27.497	0.193573	bloody/orange/pink	Mean		26.875	0.30133	brown	Mean		27.4035	0.509286	clear yellow	Mean		27.3565	0.39123	green	Mean		27.8259	0.559342	cloudy yellow	Mean		26.6906	0.305497
			95% Confidence Interval for Mean	Lower Bound	26.3419			95% Confidence Interval for Mean	Lower Bound	26.9994			95% Confidence Interval for Mean	Lower Bound	26.2531			95% Confidence Interval for Mean	Lower Bound	26.1992			95% Confidence Interval for Mean	Lower Bound	26.3508			95% Confidence Interval for Mean	Lower Bound	26.536			95% Confidence Interval for Mean	Lower Bound	25.8424
				Upper Bound	27.5203				Upper Bound	27.9946				Upper Bound	27.497				Upper Bound	28.6078				Upper Bound	28.3622				Upper Bound	29.1157				Upper Bound	27.5388
			5% Trimmed Mean		26.9963			5% Trimmed Mean		27.5078			5% Trimmed Mean		26.8129			5% Trimmed Mean		27.3471			5% Trimmed Mean		27.335			5% Trimmed Mean		27.6932			5% Trimmed Mean		26.6811			cloudy Y	green
			Median		27.283			Median		27.5215			Median		26.535			Median		27.1215			Median		27.241			Median		27.66			Median		26.4			26.4	27.66	1.26	0.417544	2.39496		0.0439948	0.0172439	0.0560613	0.0525655	0.0350305	0.0603045
			Variance		1.40382			Variance		0.224823			Variance		2.27			Variance		2.07498			Variance		0.918364			Variance		2.81577			Variance		0.466642
			Std. Deviation		1.18483			Std. Deviation		0.474155			Std. Deviation		1.50665			Std. Deviation		1.44048			Std. Deviation		0.958313			Std. Deviation		1.67803			Std. Deviation		0.683112
			Minimum		24.3			Minimum		26.8			Minimum		24.4			Minimum		25.814			Minimum		26.3			Minimum		26.1			Minimum		26.1
			Maximum		28.388			Maximum		28			Maximum		30.328			Maximum		30.009			Maximum		28.8			Maximum		31.94			Maximum		27.453
			Range		4.088			Range		1.2			Range		5.928			Range		4.195			Range		2.5			Range		5.84			Range		1.353
			Interquartile Range		1.42025			Interquartile Range		0.79575			Interquartile Range		1.615			Interquartile Range		2.406			Interquartile Range		1.85725			Interquartile Range		0.8045			Interquartile Range		1.3265
			Skewness		-1.03098	0.536278		Skewness		-0.426741	0.845154		Skewness		0.946889	0.463684		Skewness		0.972302	0.752101		Skewness		0.513881	0.845154		Skewness		2.05888	0.717137		Skewness		0.475265	0.912871
			Kurtosis		0.369501	1.0378		Kurtosis		-1.49397	1.74078		Kurtosis		0.574803	0.901721		Kurtosis		0.17749	1.48088		Kurtosis		-0.814856	1.74078		Kurtosis		5.6175	1.39971		Kurtosis		-3.16898	2
	CT_miR_29a_3p	clear colorless	Mean		22.5383	0.274873	cloudy white	Mean		24.4782	0.755565	bloody/orange/pink	Mean		22.6883	0.197743	brown	Mean		22.8191	0.371912	clear yellow	Mean		23.3997	0.611887	green	Mean		24.2939	0.790023	cloudy yellow	Mean		24.536	0.621205
			95% Confidence Interval for Mean	Lower Bound	21.9584			95% Confidence Interval for Mean	Lower Bound	22.5359			95% Confidence Interval for Mean	Lower Bound	22.2802			95% Confidence Interval for Mean	Lower Bound	21.9397			95% Confidence Interval for Mean	Lower Bound	21.8268			95% Confidence Interval for Mean	Lower Bound	22.4721			95% Confidence Interval for Mean	Lower Bound	22.8113
				Upper Bound	23.1183				Upper Bound	26.4204				Upper Bound	23.0964				Upper Bound	23.6986				Upper Bound	24.9726				Upper Bound	26.1157				Upper Bound	26.2607
			5% Trimmed Mean		22.6304			5% Trimmed Mean		24.3851			5% Trimmed Mean		22.6736			5% Trimmed Mean		22.7691			5% Trimmed Mean		23.371			5% Trimmed Mean		24.2797			5% Trimmed Mean		24.5289			bloody	green
			Median		22.6685			Median		24.0685			Median		22.6			Median		22.7735			Median		22.9			Median		24.3			Median		24.2			22.6	24.3	1.7	0.307786	3.24901		0.0517424	0.0756081	0.0435782	0.0460984	0.0640527	0.0975583
			Variance		1.35999			Variance		3.42527			Variance		0.977558			Variance		1.10655			Variance		2.24644			Variance		5.61723			Variance		1.92948
			Std. Deviation		1.16619			Std. Deviation		1.85075			Std. Deviation		0.988715			Std. Deviation		1.05193			Std. Deviation		1.49881			Std. Deviation		2.37007			Std. Deviation		1.38906
			Minimum		19.1			Minimum		22.832			Minimum		20.9			Minimum		21.639			Minimum		21.916			Minimum		21			Minimum		23.1
			Maximum		24.319			Maximum		27.8			Maximum		24.8			Maximum		24.9			Maximum		25.4			Maximum		27.843			Maximum		26.1
			Range		5.219			Range		4.968			Range		3.9			Range		3.261			Range		3.484			Range		6.843			Range		3
			Interquartile Range		1.3565			Interquartile Range		2.967			Interquartile Range		1.4995			Interquartile Range		1.46775			Interquartile Range		2.9095			Interquartile Range		4.3125			Interquartile Range		2.74
			Skewness		-1.36477	0.536278		Skewness		1.34682	0.845154		Skewness		0.163776	0.463684		Skewness		1.08398	0.752101		Skewness		0.544553	0.845154		Skewness		-0.0386724	0.717137		Skewness		0.278016	0.912871
			Kurtosis		3.55284	1.0378		Kurtosis		1.84465	1.74078		Kurtosis		-0.469379	0.901721		Kurtosis		1.27409	1.48088		Kurtosis		-2.0279	1.74078		Kurtosis		-1.23068	1.39971		Kurtosis		-2.9043	2
	CT_miR_660_5p	clear colorless	Mean		26.7879	0.226908	cloudy white	Mean		28.6153	0.999918	bloody/orange/pink	Mean		26.6803	0.170503	brown	Mean		27.2494	0.650425	clear yellow	Mean		28.3813	1.14346	green	Mean		29.3851	1.07029	cloudy yellow	Mean		29.5964	0.938825
			95% Confidence Interval for Mean	Lower Bound	26.3092			95% Confidence Interval for Mean	Lower Bound	26.045			95% Confidence Interval for Mean	Lower Bound	26.3284			95% Confidence Interval for Mean	Lower Bound	25.7114			95% Confidence Interval for Mean	Lower Bound	25.442			95% Confidence Interval for Mean	Lower Bound	26.917			95% Confidence Interval for Mean	Lower Bound	26.9898
				Upper Bound	27.2667				Upper Bound	31.1857				Upper Bound	27.0322				Upper Bound	28.7874				Upper Bound	31.3207				Upper Bound	31.8532				Upper Bound	32.203
			5% Trimmed Mean		26.8422			5% Trimmed Mean		28.5059			5% Trimmed Mean		26.6592			5% Trimmed Mean		27.0682			5% Trimmed Mean		28.3348			5% Trimmed Mean		29.3975			5% Trimmed Mean		29.5571			brown	green
			Median		27			Median		28.1955			Median		26.9			Median		26.789			Median		27.512			Median		30.07			Median		29.6			26.789	30.07	3.281	0.102878	9.72029		0.0359374	0.0855936	0.031953	0.0675127	0.0986878	0.109269
			Variance		0.926769			Variance		5.99901			Variance		0.726786			Variance		3.38442			Variance		7.845			Variance		10.3098			Variance		4.40696
			Std. Deviation		0.962688			Std. Deviation		2.44929			Std. Deviation		0.852517			Std. Deviation		1.83968			Std. Deviation		2.80089			Std. Deviation		3.21088			Std. Deviation		2.09928
			Minimum		24.1			Minimum		26			Minimum		24.9			Minimum		26.059			Minimum		25.3			Minimum		25.048			Minimum		27.3
			Maximum		28.5			Maximum		33.2			Maximum		28.9			Maximum		31.7			Maximum		32.3			Maximum		33.5			Maximum		32.6
			Range		4.4			Range		7.2			Range		4			Range		5.641			Range		7			Range		8.452			Range		5.3
			Interquartile Range		0.9905			Interquartile Range		2.92425			Interquartile Range		1.043			Interquartile Range		0.8265			Interquartile Range		5.302			Interquartile Range		6.698			Interquartile Range		3.891
			Skewness		-1.11471	0.536278		Skewness		1.55249	0.845154		Skewness		0.280606	0.463684		Skewness		2.57916	0.752101		Skewness		0.569492	0.845154		Skewness		-0.20808	0.717137		Skewness		0.52305	0.912871
			Kurtosis		2.76041	1.0378		Kurtosis		3.31322	1.74078		Kurtosis		1.09996	0.901721		Kurtosis		6.96499	1.48088		Kurtosis		-1.58516	1.74078		Kurtosis		-1.55036	1.39971		Kurtosis		-0.514115	2
	CT_miR_155_5p	clear colorless	Mean		30.631	0.321731	cloudy white	Mean		28.368	0.962675	bloody/orange/pink	Mean		30.0227	0.335976	brown	Mean		29.517	0.915647	clear yellow	Mean		29.8267	1.09959	green	Mean		28.3111	1.38353	cloudy yellow	Mean		28.6828	1.02948
			95% Confidence Interval for Mean	Lower Bound	29.9522			95% Confidence Interval for Mean	Lower Bound	25.8934			95% Confidence Interval for Mean	Lower Bound	29.3293			95% Confidence Interval for Mean	Lower Bound	27.3518			95% Confidence Interval for Mean	Lower Bound	27.0001			95% Confidence Interval for Mean	Lower Bound	25.1207			95% Confidence Interval for Mean	Lower Bound	25.8245
				Upper Bound	31.3098				Upper Bound	30.8426				Upper Bound	30.7161				Upper Bound	31.6822				Upper Bound	32.6532				Upper Bound	31.5015				Upper Bound	31.5411
			5% Trimmed Mean		30.6628			5% Trimmed Mean		28.3811			5% Trimmed Mean		30.0958			5% Trimmed Mean		29.5668			5% Trimmed Mean		30.0019			5% Trimmed Mean		28.2802			5% Trimmed Mean		28.7253			green	clear colorless
			Median		30.85			Median		28.604			Median		30.3			Median		30.0795			Median		30.73			Median		28.258			Median		29.5			28.258	30.85	2.592	0.165856	6.02934		0.0445623	0.083124	0.0559536	0.0877406	0.0903025	0.146606
			Variance		1.86319			Variance		5.56046			Variance		2.82199			Variance		6.70727			Variance		7.25453			Variance		17.2274			Variance		5.29918
			Std. Deviation		1.36499			Std. Deviation		2.35806			Std. Deviation		1.67988			Std. Deviation		2.58984			Std. Deviation		2.69342			Std. Deviation		4.15058			Std. Deviation		2.30199
			Minimum		28.1			Minimum		25.3			Minimum		25.9			Minimum		24.82			Minimum		24.6			Minimum		22.181			Minimum		25.3
			Maximum		32.589			Maximum		31.2			Maximum		32.9			Maximum		33.318			Maximum		31.9			Maximum		34.998			Maximum		31.3
			Range		4.489			Range		5.9			Range		7			Range		8.498			Range		7.3			Range		12.817			Range		6
			Interquartile Range		2.34025			Interquartile Range		4.25			Interquartile Range		1.7755			Interquartile Range		3.34125			Interquartile Range		3.325			Interquartile Range		6.693			Interquartile Range		4.057
			Skewness		-0.399195	0.536278		Skewness		-0.141125	0.845154		Skewness		-1.04816	0.463684		Skewness		-0.527347	0.752101		Skewness		-1.95646	0.845154		Skewness		0.0140955	0.717137		Skewness		-0.69716	0.912871
			Kurtosis		-0.765151	1.0378		Kurtosis		-2.08904	1.74078		Kurtosis		1.30497	0.901721		Kurtosis		0.613709	1.48088		Kurtosis		4.05175	1.74078		Kurtosis		-0.431812	1.39971		Kurtosis		0.04896	2
	CT_miR_181a_5p	clear colorless	Mean		23.0467	0.313786	cloudy white	Mean		24.1113	0.664045	bloody/orange/pink	Mean		22.963	0.152944	brown	Mean		23.7425	0.347162	clear yellow	Mean		24.1283	0.591925	green	Mean		24.2649	0.824265	cloudy yellow	Mean		24.1946	0.760374
			95% Confidence Interval for Mean	Lower Bound	22.3846			95% Confidence Interval for Mean	Lower Bound	22.4044			95% Confidence Interval for Mean	Lower Bound	22.6473			95% Confidence Interval for Mean	Lower Bound	22.9216			95% Confidence Interval for Mean	Lower Bound	22.6067			95% Confidence Interval for Mean	Lower Bound	22.3641			95% Confidence Interval for Mean	Lower Bound	22.0835
				Upper Bound	23.7087				Upper Bound	25.8183				Upper Bound	23.2787				Upper Bound	24.5634				Upper Bound	25.6499				Upper Bound	26.1656				Upper Bound	26.3057
			5% Trimmed Mean		23.1089			5% Trimmed Mean		24.0459			5% Trimmed Mean		22.9664			5% Trimmed Mean		23.7167			5% Trimmed Mean		24.0492			5% Trimmed Mean		24.2976			5% Trimmed Mean		24.1955			bloody	cloudy Y
			Median		23.153			Median		23.534			Median		22.904			Median		23.6705			Median		23.3945			Median		24.441			Median		24.7			22.904	24.7	1.796	0.287972	3.47256		0.0577646	0.0674608	0.0333024	0.0413571	0.0600918	0.101908
			Variance		1.77231			Variance		2.64573			Variance		0.584801			Variance		0.964169			Variance		2.10225			Variance		6.11472			Variance		2.89085
			Std. Deviation		1.33128			Std. Deviation		1.62657			Std. Deviation		0.764722			Std. Deviation		0.981921			Std. Deviation		1.44991			Std. Deviation		2.4728			Std. Deviation		1.70025
			Minimum		19.5			Minimum		22.4			Minimum		21.6			Minimum		22.45			Minimum		23.081			Minimum		20.841			Minimum		22.4
			Maximum		25.474			Maximum		27			Maximum		24.3			Maximum		25.5			Maximum		26.6			Maximum		27.1			Maximum		25.973
			Range		5.974			Range		4.6			Range		2.7			Range		3.05			Range		3.519			Range		6.259			Range		3.573
			Interquartile Range		1.638			Interquartile Range		2.35			Interquartile Range		1.15			Interquartile Range		1.51425			Interquartile Range		2.45475			Interquartile Range		5.1575			Interquartile Range		3.3365
			Skewness		-0.843446	0.536278		Skewness		1.30003	0.845154		Skewness		-0.0735786	0.463684		Skewness		0.556932	0.752101		Skewness		1.30458	0.845154		Skewness		-0.295552	0.717137		Skewness		-0.303584	0.912871
			Kurtosis		2.02601	1.0378		Kurtosis		1.67671	1.74078		Kurtosis		-0.870517	0.901721		Kurtosis		0.124278	1.48088		Kurtosis		0.341267	1.74078		Kurtosis		-1.59375	1.39971		Kurtosis		-2.95689	2
	CT_miR_222_3p	clear colorless	Mean		25.3371	0.4745	cloudy white	Mean		28.5018	1.47603	bloody/orange/pink	Mean		24.4828	0.219541	brown	Mean		25.0006	1.01571	clear yellow	Mean		27.171	1.40138	green	Mean		28.0847	1.09083	cloudy yellow	Mean		28.887	0.771634
			95% Confidence Interval for Mean	Lower Bound	24.3359			95% Confidence Interval for Mean	Lower Bound	24.7076			95% Confidence Interval for Mean	Lower Bound	24.0297			95% Confidence Interval for Mean	Lower Bound	22.5989			95% Confidence Interval for Mean	Lower Bound	23.5686			95% Confidence Interval for Mean	Lower Bound	25.5692			95% Confidence Interval for Mean	Lower Bound	26.7446
				Upper Bound	26.3382				Upper Bound	32.2961				Upper Bound	24.9359				Upper Bound	27.4024				Upper Bound	30.7734				Upper Bound	30.6001				Upper Bound	31.0294
			5% Trimmed Mean		25.0964			5% Trimmed Mean		28.4091			5% Trimmed Mean		24.4275			5% Trimmed Mean		24.7199			5% Trimmed Mean		27.1891			5% Trimmed Mean		27.9607			5% Trimmed Mean		28.8911			brown	cloudy Y
			Median		24.9			Median		28.0695			Median		24.268			Median		24.104			Median		27.25			Median		28.368			Median		28.4			24.104	28.4	4.296	0.0509067	19.6438		0.0794542	0.126852	0.0448358	0.114912	0.126336	0.116523
			Variance		4.05271			Variance		13.072			Variance		1.20496			Variance		8.25332			Variance		11.7832			Variance		10.7092			Variance		2.97709
			Std. Deviation		2.01313			Std. Deviation		3.61552			Std. Deviation		1.09771			Std. Deviation		2.87286			Std. Deviation		3.43267			Std. Deviation		3.2725			Std. Deviation		1.72543
			Minimum		23.406			Minimum		24.672			Minimum		22.978			Minimum		23.055			Minimum		23.116			Minimum		23.4			Minimum		26.6
			Maximum		31.6			Maximum		34			Maximum		27			Maximum		32			Maximum		30.9			Maximum		35			Maximum		31.1
			Range		8.194			Range		9.328			Range		4.022			Range		8.945			Range		7.784			Range		11.6			Range		4.5
			Interquartile Range		2.21725			Interquartile Range		5.932			Interquartile Range		1.412			Interquartile Range		0.9135			Interquartile Range		7.1135			Interquartile Range		3.701			Interquartile Range		3.0825
			Skewness		2.03972	0.536278		Skewness		0.540562	0.845154		Skewness		0.80621	0.463684		Skewness		2.652	0.752101		Skewness		-0.0571152	0.845154		Skewness		0.940052	0.717137		Skewness		-0.00234619	0.912871
			Kurtosis		4.9428	1.0378		Kurtosis		-1.12993	1.74078		Kurtosis		0.130796	0.901721		Kurtosis		7.28406	1.48088		Kurtosis		-2.42763	1.74078		Kurtosis		2.07846	1.39971		Kurtosis		-0.521711	2
	CT_miR_339_5p	clear colorless	Mean		26.7774	0.349257	cloudy white	Mean		27.3957	0.639259	bloody/orange/pink	Mean		26.279	0.15394	brown	Mean		26.4154	0.472806	clear yellow	Mean		27.2285	0.777282	green	Mean		26.8301	0.838481	cloudy yellow	Mean		27.4902	0.846248
			95% Confidence Interval for Mean	Lower Bound	26.0405			95% Confidence Interval for Mean	Lower Bound	25.7524			95% Confidence Interval for Mean	Lower Bound	25.9613			95% Confidence Interval for Mean	Lower Bound	25.2974			95% Confidence Interval for Mean	Lower Bound	25.2304			95% Confidence Interval for Mean	Lower Bound	24.8966			95% Confidence Interval for Mean	Lower Bound	25.1406
				Upper Bound	27.5143				Upper Bound	29.0389				Upper Bound	26.5968				Upper Bound	27.5334				Upper Bound	29.2266				Upper Bound	28.7637				Upper Bound	29.8398
			5% Trimmed Mean		26.6082			5% Trimmed Mean		27.3121			5% Trimmed Mean		26.23			5% Trimmed Mean		26.3539			5% Trimmed Mean		27.1231			5% Trimmed Mean		26.8079			5% Trimmed Mean		27.4558			brown	cloudy Y
			Median		26.387			Median		27.1395			Median		26.127			Median		26.0615			Median		26.3			Median		26.717			Median		27.851			26.0615	27.851	1.7895	0.289272	3.45695		0.0553367	0.0571571	0.0292896	0.0506257	0.0699247	0.0937544
			Variance		2.19565			Variance		2.45191			Variance		0.592441			Variance		1.78836			Variance		3.625			Variance		6.32745			Variance		3.58068
			Std. Deviation		1.48177			Std. Deviation		1.56586			Std. Deviation		0.769702			Std. Deviation		1.3373			Std. Deviation		1.90394			Std. Deviation		2.51544			Std. Deviation		1.89227
			Minimum		25.201			Minimum		25.895			Minimum		25.1			Minimum		24.837			Minimum		25.755			Minimum		23.06			Minimum		25.4
			Maximum		31.4			Maximum		30.4			Maximum		28.4			Maximum		29.1			Maximum		30.6			Maximum		31			Maximum		30.2
			Range		6.199			Range		4.505			Range		3.3			Range		4.263			Range		4.845			Range		7.94			Range		4.8
			Interquartile Range		0.972			Interquartile Range		1.72625			Interquartile Range		1.0345			Interquartile Range		1.73425			Interquartile Range		2.99925			Interquartile Range		4.115			Interquartile Range		3.4
			Skewness		2.10974	0.536278		Skewness		1.79365	0.845154		Skewness		0.96733	0.463684		Skewness		1.18476	0.752101		Skewness		1.44715	0.845154		Skewness		0.140863	0.717137		Skewness		0.469597	0.912871
			Kurtosis		5.04733	1.0378		Kurtosis		3.90428	1.74078		Kurtosis		1.20724	0.901721		Kurtosis		1.56294	1.48088		Kurtosis		1.18424	1.74078		Kurtosis		-0.675791	1.39971		Kurtosis		-0.393161	2
	CT_miR_25_3p	clear colorless	Mean		23.0078	0.230538	cloudy white	Mean		23.9943	0.573846	bloody/orange/pink	Mean		22.445	0.176848	brown	Mean		23.4726	0.410156	clear yellow	Mean		23.8767	0.713587	green	Mean		24.6396	0.762159	cloudy yellow	Mean		24.4974	0.843165
			95% Confidence Interval for Mean	Lower Bound	22.5214			95% Confidence Interval for Mean	Lower Bound	22.5192			95% Confidence Interval for Mean	Lower Bound	22.08			95% Confidence Interval for Mean	Lower Bound	22.5028			95% Confidence Interval for Mean	Lower Bound	22.0423			95% Confidence Interval for Mean	Lower Bound	22.882			95% Confidence Interval for Mean	Lower Bound	22.1564
				Upper Bound	23.4942				Upper Bound	25.4695				Upper Bound	22.81				Upper Bound	24.4425				Upper Bound	25.711				Upper Bound	26.3971				Upper Bound	26.8384
			5% Trimmed Mean		22.9976			5% Trimmed Mean		23.9048			5% Trimmed Mean		22.4794			5% Trimmed Mean		23.4012			5% Trimmed Mean		23.8685			5% Trimmed Mean		24.6828			5% Trimmed Mean		24.4804			bloody	green
			Median		23.189			Median		23.5965			Median		22.611			Median		23.227			Median		23.4955			Median		24.524			Median		24.4			22.611	24.524	1.913	0.26554	3.76591		0.0425112	0.0585818	0.0393958	0.0494233	0.0732063	0.092797
			Variance		0.956661			Variance		1.9758			Variance		0.781877			Variance		1.34582			Variance		3.05524			Variance		5.22798			Variance		3.55463
			Std. Deviation		0.978091			Std. Deviation		1.40563			Std. Deviation		0.884238			Std. Deviation		1.1601			Std. Deviation		1.74792			Std. Deviation		2.28648			Std. Deviation		1.88537
			Minimum		21.2			Minimum		22.9			Minimum		20.1			Minimum		22.231			Minimum		22			Minimum		21.2			Minimum		22.6
			Maximum		25			Maximum		26.7			Maximum		24.051			Maximum		26			Maximum		25.9			Maximum		27.3			Maximum		26.7
			Range		3.8			Range		3.8			Range		3.951			Range		3.769			Range		3.9			Range		6.1			Range		4.1
			Interquartile Range		1.38625			Interquartile Range		1.72025			Interquartile Range		1.462			Interquartile Range		1.1345			Interquartile Range		3.54825			Interquartile Range		4.3985			Interquartile Range		3.7435
			Skewness		0.0380552	0.536278		Skewness		1.87632	0.845154		Skewness		-0.631812	0.463684		Skewness		1.70607	0.752101		Skewness		0.31329	0.845154		Skewness		-0.144424	0.717137		Skewness		0.128316	0.912871
			Kurtosis		-0.0996092	1.0378		Kurtosis		3.7895	1.74078		Kurtosis		0.56818	0.901721		Kurtosis		3.38768	1.48088		Kurtosis		-2.36111	1.74078		Kurtosis		-1.61542	1.39971		Kurtosis		-2.7252	2
	CT_miR_125a_5p	clear colorless	Mean		24.5167	0.250259	cloudy white	Mean		24.7068	0.579025	bloody/orange/pink	Mean		24.0175	0.18638	brown	Mean		24.754	0.291584	clear yellow	Mean		25.041	0.45812	green	Mean		24.9457	0.700495	cloudy yellow	Mean		23.8862	0.807366
			95% Confidence Interval for Mean	Lower Bound	23.9887			95% Confidence Interval for Mean	Lower Bound	23.2184			95% Confidence Interval for Mean	Lower Bound	23.6329			95% Confidence Interval for Mean	Lower Bound	24.0645			95% Confidence Interval for Mean	Lower Bound	23.8634			95% Confidence Interval for Mean	Lower Bound	23.3303			95% Confidence Interval for Mean	Lower Bound	21.6446
				Upper Bound	25.0447				Upper Bound	26.1953				Upper Bound	24.4022				Upper Bound	25.4435				Upper Bound	26.2186				Upper Bound	26.561				Upper Bound	26.1278
			5% Trimmed Mean		24.513			5% Trimmed Mean		24.7354			5% Trimmed Mean		24.0706			5% Trimmed Mean		24.7127			5% Trimmed Mean		25.0011			5% Trimmed Mean		24.9911			5% Trimmed Mean		23.9347			bloody	green
			Median		24.6205			Median		24.8705			Median		24.156			Median		24.684			Median		24.744			Median		25.653			Median		24.6			24.156	25.653	1.497	0.354289	2.82255		0.0433076	0.0574058	0.0388008	0.0333168	0.0448129	0.0842425
			Variance		1.12733			Variance		2.01162			Variance		0.868434			Variance		0.680168			Variance		1.25924			Variance		4.41624			Variance		3.2592
			Std. Deviation		1.06176			Std. Deviation		1.41831			Std. Deviation		0.931898			Std. Deviation		0.824723			Std. Deviation		1.12216			Std. Deviation		2.10148			Std. Deviation		1.80533
			Minimum		22.3			Minimum		22.5			Minimum		21.6			Minimum		23.951			Minimum		23.9			Minimum		21.7			Minimum		21.4
			Maximum		26.8			Maximum		26.4			Maximum		25.4			Maximum		26.3			Maximum		26.9			Maximum		27.373			Maximum		25.5
			Range		4.5			Range		3.9			Range		3.8			Range		2.349			Range		3			Range		5.673			Range		4.1
			Interquartile Range		1.331			Interquartile Range		2.175			Interquartile Range		1.131			Interquartile Range		1.30425			Interquartile Range		1.9815			Interquartile Range		4.0455			Interquartile Range		3.4155
			Skewness		-0.0891391	0.536278		Skewness		-0.530896	0.845154		Skewness		-0.871303	0.463684		Skewness		0.877243	0.752101		Skewness		0.982927	0.845154		Skewness		-0.604115	0.717137		Skewness		-0.701978	0.912871
			Kurtosis		0.580865	1.0378		Kurtosis		-0.463548	1.74078		Kurtosis		0.923031	0.901721		Kurtosis		0.236273	1.48088		Kurtosis		0.193657	1.74078		Kurtosis		-1.39813	1.39971		Kurtosis		-1.84043	2
	CT_miR_99b_5p	clear colorless	Mean		26.7372	0.25417	cloudy white	Mean		26.5017	0.475229	bloody/orange/pink	Mean		26.7176	0.247229	brown	Mean		26.6363	0.344383	clear yellow	Mean		27.2617	0.602054	green	Mean		26.69	0.595555	cloudy yellow	Mean		26.036	0.615708
			95% Confidence Interval for Mean	Lower Bound	26.201			95% Confidence Interval for Mean	Lower Bound	25.2801			95% Confidence Interval for Mean	Lower Bound	26.2073			95% Confidence Interval for Mean	Lower Bound	25.8219			95% Confidence Interval for Mean	Lower Bound	25.714			95% Confidence Interval for Mean	Lower Bound	25.3166			95% Confidence Interval for Mean	Lower Bound	24.3265
				Upper Bound	27.2735				Upper Bound	27.7233				Upper Bound	27.2279				Upper Bound	27.4506				Upper Bound	28.8093				Upper Bound	28.0634				Upper Bound	27.7455
			5% Trimmed Mean		26.7347			5% Trimmed Mean		26.5363			5% Trimmed Mean		26.6428			5% Trimmed Mean		26.6164			5% Trimmed Mean		27.2535			5% Trimmed Mean		26.6922			5% Trimmed Mean		26.0011			cloudy Y	clear Y
			Median		26.8			Median		26.615			Median		26.4			Median		26.67			Median		27.2			Median		26.4			Median		25.78			25.78	27.2	1.42	0.373712	2.67586		0.0403315	0.0439244	0.046267	0.0365691	0.0540952	0.0669414
			Variance		1.16284			Variance		1.35506			Variance		1.52805			Variance		0.948798			Variance		2.17482			Variance		3.19218			Variance		1.89548
			Std. Deviation		1.07835			Std. Deviation		1.16407			Std. Deviation		1.23614			Std. Deviation		0.974063			Std. Deviation		1.47473			Std. Deviation		1.78667			Std. Deviation		1.37676
			Minimum		24.62			Minimum		24.68			Minimum		25.2			Minimum		25.23			Minimum		25.57			Minimum		23.64			Minimum		24.7
			Maximum		28.9			Maximum		27.7			Maximum		29.6			Maximum		28.4			Maximum		29.1			Maximum		29.7			Maximum		28
			Range		4.28			Range		3.02			Range		4.4			Range		3.17			Range		3.53			Range		6.06			Range		3.3									clear colorless	cloudy W	bloody	brown	clear Y	green
			Interquartile Range		1.7175			Interquartile Range		2.105			Interquartile Range		1.945			Interquartile Range		1.325			Interquartile Range		2.9075			Interquartile Range		2.41			Interquartile Range		2.6								min CV	0.0328613	0.0172439	0.0247549	0.0333168	0.0350305	0.0603045
			Skewness		0.0741573	0.536278		Skewness		-0.616426	0.845154		Skewness		0.973161	0.463684		Skewness		0.487197	0.752101		Skewness		0.0993503	0.845154		Skewness		-0.0107416	0.717137		Skewness		0.663292	0.912871							max CV	0.0794542	0.126852	0.0560613	0.114912	0.12714	0.146606
			Kurtosis		-0.326419	1.0378		Kurtosis		-0.59294	1.74078		Kurtosis		0.262393	0.901721		Kurtosis		0.560349	1.48088		Kurtosis		-2.28976	1.74078		Kurtosis		0.128789	1.39971		Kurtosis		-1.01564	2
					CLEAR COLORLESS; n=15					CLOUDY WHITE; n=6					BLOODY; n=22					BROWN; n=7					CLEAR YELLOW; n=5					GREEN; n=7					CLOUDY YELLOW; n=5
DDCT value versus miR-995b-5p and sample P10					Statistic	Std. Error				Statistic	Std. Error				Statistic	Std. Error				Statistic	Std. Error				Statistic	Std. Error				Statistic	Std. Error				Statistic	Std. Error		min	max	max-min	fold change
	DDCT_miR_324_5p	clear colorless	Mean		0.0581333	0.279016	cloudy white	Mean		2.27583	0.877492	bloody/orange/pink	Mean		0.105227	0.238766	brown	Mean		0.799857	0.515662	clear yellow	Mean		2.386	1.60719	green	Mean		1.44057	1.08038	cloudy yellow	Mean		4.1672	0.614949
		n=15	95% Confidence Interval for Mean	Lower Bound	-0.540296		n=7	95% Confidence Interval for Mean	Lower Bound	0.020169		n=22	95% Confidence Interval for Mean	Lower Bound	-0.391315		n=7	95% Confidence Interval for Mean	Lower Bound	-0.461923		n=5	95% Confidence Interval for Mean	Lower Bound	-2.07627		n=8	95% Confidence Interval for Mean	Lower Bound	-1.20301		n=5	95% Confidence Interval for Mean	Lower Bound	2.45983
				Upper Bound	0.656563				Upper Bound	4.5315				Upper Bound	0.601769				Upper Bound	2.06164				Upper Bound	6.84827				Upper Bound	4.08416				Upper Bound	5.87457
			5% Trimmed Mean		0.00959259			5% Trimmed Mean		2.22593			5% Trimmed Mean		0.138737			5% Trimmed Mean		0.696175			5% Trimmed Mean		2.25944			5% Trimmed Mean		1.46302			5% Trimmed Mean		4.19356			clear colorless	cloudy Y
			Median		-0.15			Median		1.8075			Median		0.3305			Median		0.423			Median		0.72			Median		1.34			Median		4.57			-0.15	4.57	4.72	0.0379436	26.3549
			Variance		1.16775			Variance		4.61995			Variance		1.25421			Variance		1.86135			Variance		12.9153			Variance		8.17049			Variance		1.89081
			Std. Deviation		1.08062			Std. Deviation		2.14941			Std. Deviation		1.11991			Std. Deviation		1.36431			Std. Deviation		3.59378			Std. Deviation		2.85841			Std. Deviation		1.37507
			Minimum		-1.41			Minimum		-0.02			Minimum		-1.9			Minimum		-0.234			Minimum		-0.61			Minimum		-1.903			Minimum		2.3
			Maximum		2.4			Maximum		5.47			Maximum		1.51			Maximum		3.7			Maximum		7.66			Maximum		4.38			Maximum		5.56
			Range		3.81			Range		5.49			Range		3.41			Range		3.934			Range		8.27			Range		6.283			Range		3.26
			Interquartile Range		1.769			Interquartile Range		4.005			Interquartile Range		1.75425			Interquartile Range		1.212			Interquartile Range		6.575			Interquartile Range		5.745			Interquartile Range		2.623
			Skewness		0.57088	0.580119		Skewness		0.57988	0.845154		Skewness		-0.651311	0.490962		Skewness		2.02707	0.793725		Skewness		0.935339	0.912871		Skewness		-0.0247488	0.793725		Skewness		-0.565827	0.912871
			Kurtosis		-0.128038	1.1209		Kurtosis		-1.23749	1.74078		Kurtosis		-0.863146	0.95278		Kurtosis		4.42452	1.58745		Kurtosis		-0.959204	2		Kurtosis		-2.46673	1.58745		Kurtosis		-1.73997	2
	DDCT_miR_29b_3p	clear colorless	Mean		1.28213	0.540508	cloudy white	Mean		3.22583	0.518172	bloody/orange/pink	Mean		0.982045	0.345896	brown	Mean		1.16986	0.413138	clear yellow	Mean		1.918	0.919855	green	Mean		2.17771	0.95493	cloudy yellow	Mean		3.4292	0.44655
			95% Confidence Interval for Mean	Lower Bound	0.12286			95% Confidence Interval for Mean	Lower Bound	1.89383			95% Confidence Interval for Mean	Lower Bound	0.262715			95% Confidence Interval for Mean	Lower Bound	0.158945			95% Confidence Interval for Mean	Lower Bound	-0.635928			95% Confidence Interval for Mean	Lower Bound	-0.158914			95% Confidence Interval for Mean	Lower Bound	2.18938
				Upper Bound	2.44141				Upper Bound	4.55784				Upper Bound	1.70138				Upper Bound	2.18077				Upper Bound	4.47193				Upper Bound	4.51434				Upper Bound	4.66902
			5% Trimmed Mean		1.13598			5% Trimmed Mean		3.24148			5% Trimmed Mean		0.952121			5% Trimmed Mean		1.1409			5% Trimmed Mean		1.86167			5% Trimmed Mean		2.24974			5% Trimmed Mean		3.45411			brown	cloudy Y
			Median		0.78			Median		3.2955			Median		0.72			Median		0.584			Median		1.51			Median		3.35			Median		3.63			0.584	3.63	3.046	0.121077	8.25919
			Variance		4.38223			Variance		1.61101			Variance		2.63217			Variance		1.19478			Variance		4.23067			Variance		6.38323			Variance		0.997033
			Std. Deviation		2.09338			Std. Deviation		1.26926			Std. Deviation		1.6224			Std. Deviation		1.09306			Std. Deviation		2.05686			Std. Deviation		2.52651			Std. Deviation		0.998515
			Minimum		-1.75			Minimum		1.24			Minimum		-2.19			Minimum		0.041			Minimum		-0.03			Minimum		-1.863			Minimum		1.83
			Maximum		6.945			Maximum		4.93			Maximum		4.693			Maximum		2.82			Maximum		4.88			Maximum		4.922			Maximum		4.58
			Range		8.695			Range		3.69			Range		6.883			Range		2.779			Range		4.91			Range		6.785			Range		2.75
			Interquartile Range		2.499			Interquartile Range		1.977			Interquartile Range		2.09075			Interquartile Range		1.893			Interquartile Range		3.87			Interquartile Range		4.2			Interquartile Range		1.508
			Skewness		1.38624	0.580119		Skewness		-0.38556	0.845154		Skewness		0.306352	0.490962		Skewness		0.553392	0.793725		Skewness		0.710155	0.912871		Skewness		-0.568765	0.793725		Skewness		-1.06339	0.912871
			Kurtosis		2.94526	1.1209		Kurtosis		0.366045	1.74078		Kurtosis		0.219352	0.95278		Kurtosis		-1.69399	1.58745		Kurtosis		-0.901573	2		Kurtosis		-1.08752	1.58745		Kurtosis		2.43728	2
	DDCT_miR_19a_3p	clear colorless	Mean		0.846133	0.402802	cloudy white	Mean		3.1575	1.0019	bloody/orange/pink	Mean		0.564318	0.367975	brown	Mean		0.929857	0.563577	clear yellow	Mean		2.038	1.27119	green	Mean		2.15914	1.3885	cloudy yellow	Mean		5.6132	1.73928
			95% Confidence Interval for Mean	Lower Bound	-0.017792			95% Confidence Interval for Mean	Lower Bound	0.582026			95% Confidence Interval for Mean	Lower Bound	-0.200928			95% Confidence Interval for Mean	Lower Bound	-0.449166			95% Confidence Interval for Mean	Lower Bound	-1.49139			95% Confidence Interval for Mean	Lower Bound	-1.23839			95% Confidence Interval for Mean	Lower Bound	0.784174
				Upper Bound	1.71006				Upper Bound	5.73297				Upper Bound	1.32956				Upper Bound	2.30888				Upper Bound	5.56739				Upper Bound	5.55668				Upper Bound	10.4422
			5% Trimmed Mean		0.790426			5% Trimmed Mean		3.09278			5% Trimmed Mean		0.570222			5% Trimmed Mean		0.922063			5% Trimmed Mean		1.98889			5% Trimmed Mean		2.14244			5% Trimmed Mean		5.48656			clear Y	cloudy Y
			Median		0.4			Median		2.242			Median		0.59			Median		0.843			Median		0.35			Median		2.35			Median		4.37			0.35	4.37	4.02	0.0616395	16.2234
			Variance		2.43375			Variance		6.02286			Variance		2.97893			Variance		2.22333			Variance		8.07962			Variance		13.4955			Variance		15.1255
			Std. Deviation		1.56005			Std. Deviation		2.45415			Std. Deviation		1.72596			Std. Deviation		1.49108			Std. Deviation		2.84247			Std. Deviation		3.67362			Std. Deviation		3.88916
			Minimum		-1.08			Minimum		0.68			Minimum		-2.82			Minimum		-1.109			Minimum		-0.28			Minimum		-2.373			Minimum		1.6
			Maximum		3.775			Maximum		6.8			Maximum		3.841			Maximum		3.109			Maximum		5.24			Maximum		6.992			Maximum		11.906
			Range		4.855			Range		6.12			Range		6.661			Range		4.218			Range		5.52			Range		9.365			Range		10.306
			Interquartile Range		2.999			Interquartile Range		4.66425			Interquartile Range		1.8825			Interquartile Range		2.872			Interquartile Range		5.36			Interquartile Range		7.06			Interquartile Range		6.318
			Skewness		0.547802	0.580119		Skewness		0.815267	0.845154		Skewness		0.0569884	0.490962		Skewness		0.0653523	0.793725		Skewness		0.580566	0.912871		Skewness		0.112352	0.793725		Skewness		1.26175	0.912871
			Kurtosis		-0.850525	1.1209		Kurtosis		-1.24297	1.74078		Kurtosis		0.366147	0.95278		Kurtosis		-0.817779	1.58745		Kurtosis		-3.27679	2		Kurtosis		-1.87029	1.58745		Kurtosis		2.04282	2
	DDCT_miR_186_5p	clear colorless	Mean		0.507467	0.359261	cloudy white	Mean		2.30417	0.569426	bloody/orange/pink	Mean		0.404773	0.384531	brown	Mean		1.96843	0.788224	clear yellow	Mean		0.872	0.748187	green	Mean		1.61057	0.923585	cloudy yellow	Mean		3.5852	1.17638
			95% Confidence Interval for Mean	Lower Bound	-0.263071			95% Confidence Interval for Mean	Lower Bound	0.840409			95% Confidence Interval for Mean	Lower Bound	-0.394903			95% Confidence Interval for Mean	Lower Bound	0.0397145			95% Confidence Interval for Mean	Lower Bound	-1.2053			95% Confidence Interval for Mean	Lower Bound	-0.649361			95% Confidence Interval for Mean	Lower Bound	0.319051
				Upper Bound	1.278				Upper Bound	3.76792				Upper Bound	1.20445				Upper Bound	3.89714				Upper Bound	2.9493				Upper Bound	3.8705				Upper Bound	6.85135
			5% Trimmed Mean		0.422241			5% Trimmed Mean		2.30741			5% Trimmed Mean		0.414753			5% Trimmed Mean		1.88759			5% Trimmed Mean		0.822222			5% Trimmed Mean		1.70969			5% Trimmed Mean		3.50489			clear colorless	green
			Median		0.07			Median		2.732			Median		0.32			Median		1.499			Median		0.84			Median		3.1			Median		2.48			0.07	3.1	3.03	0.122428	8.1681
			Variance		1.93603			Variance		1.94548			Variance		3.25301			Variance		4.34908			Variance		2.79892			Variance		5.97107			Variance		6.91933
			Std. Deviation		1.39141			Std. Deviation		1.3948			Std. Deviation		1.80361			Std. Deviation		2.08544			Std. Deviation		1.673			Std. Deviation		2.44358			Std. Deviation		2.63046
			Minimum		-1.11			Minimum		0.56			Minimum		-2.96			Minimum		-0.314			Minimum		-0.68			Minimum		-2.283			Minimum		0.93
			Maximum		3.659			Maximum		3.99			Maximum		3.572			Maximum		5.706			Maximum		3.32			Maximum		3.72			Maximum		7.686
			Range		4.769			Range		3.43			Range		6.532			Range		6.02			Range		4			Range		6.003			Range		6.756
			Interquartile Range		1.965			Interquartile Range		2.74075			Interquartile Range		2.45125			Interquartile Range		3.212			Interquartile Range		3.1			Interquartile Range		3.922			Interquartile Range		4.503
			Skewness		0.979081	0.580119		Skewness		-0.469497	0.845154		Skewness		0.0565181	0.490962		Skewness		0.881813	0.793725		Skewness		0.679311	0.912871		Skewness		-0.693133	0.793725		Skewness		1.08945	0.912871
			Kurtosis		0.353326	1.1209		Kurtosis		-1.54641	1.74078		Kurtosis		-0.59208	0.95278		Kurtosis		0.527255	1.58745		Kurtosis		-0.433259	2		Kurtosis		-1.41663	1.58745		Kurtosis		0.815225	2
	DDCT_miR_361_5p	clear colorless	Mean		0.9608	0.272819	cloudy white	Mean		3.10417	0.551735	bloody/orange/pink	Mean		0.632955	0.280794	brown	Mean		1.10414	0.58762	clear yellow	Mean		1.7	1.13335	green	Mean		2.52629	1.19949	cloudy yellow	Mean		4.7372	0.553698
			95% Confidence Interval for Mean	Lower Bound	0.375662			95% Confidence Interval for Mean	Lower Bound	1.68589			95% Confidence Interval for Mean	Lower Bound	0.0490119			95% Confidence Interval for Mean	Lower Bound	-0.333712			95% Confidence Interval for Mean	Lower Bound	-1.44668			95% Confidence Interval for Mean	Lower Bound	-0.408759			95% Confidence Interval for Mean	Lower Bound	3.19989
				Upper Bound	1.54594				Upper Bound	4.52245				Upper Bound	1.2169				Upper Bound	2.542				Upper Bound	4.84668				Upper Bound	5.46133				Upper Bound	6.27451
			5% Trimmed Mean		0.866444			5% Trimmed Mean		3.03407			5% Trimmed Mean		0.641717			5% Trimmed Mean		0.99827			5% Trimmed Mean		1.64			5% Trimmed Mean		2.63715			5% Trimmed Mean		4.69244			brown	cloudy Y
			Median		0.885			Median		2.412			Median		0.671			Median		0.569			Median		1.16			Median		4.112			Median		4.416			0.569	4.416	3.847	0.0694924	14.3901
			Variance		1.11645			Variance		1.82647			Variance		1.73459			Variance		2.41708			Variance		6.4224			Variance		10.0714			Variance		1.53291
			Std. Deviation		1.05662			Std. Deviation		1.35147			Std. Deviation		1.31704			Std. Deviation		1.5547			Std. Deviation		2.53425			Std. Deviation		3.17355			Std. Deviation		1.23811
			Minimum		-0.25			Minimum		2.1			Minimum		-2.01			Minimum		-0.316			Minimum		-0.64			Minimum		-2.433			Minimum		3.55
			Maximum		3.87			Maximum		5.37			Maximum		3.09			Maximum		4.43			Maximum		5.12			Maximum		5.49			Maximum		6.73
			Range		4.12			Range		3.27			Range		5.1			Range		4.746			Range		5.76			Range		7.923			Range		3.18
			Interquartile Range		1.36			Interquartile Range		2.30925			Interquartile Range		1.8805			Interquartile Range		1.103			Interquartile Range		4.89			Interquartile Range		5.875			Interquartile Range		2.105
			Skewness		1.40539	0.580119		Skewness		1.24276	0.845154		Skewness		-0.0642913	0.490962		Skewness		2.05318	0.793725		Skewness		0.523446	0.912871		Skewness		-0.641932	0.793725		Skewness		1.27194	0.912871
			Kurtosis		3.15357	1.1209		Kurtosis		0.0384399	1.74078		Kurtosis		-0.154308	0.95278		Kurtosis		4.74795	1.58745		Kurtosis		-1.84617	2		Kurtosis		-1.41966	1.58745		Kurtosis		1.62965	2
	DDCT_miR_425_5p	clear colorless	Mean		0.3188	0.305191	cloudy white	Mean		1.75417	0.431356	bloody/orange/pink	Mean		-0.253409	0.325991	brown	Mean		0.914143	0.344645	clear yellow	Mean		0.902	0.987539	green	Mean		1.09486	0.757537	cloudy yellow	Mean		2.4972	0.821624
			95% Confidence Interval for Mean	Lower Bound	-0.335771			95% Confidence Interval for Mean	Lower Bound	0.645329			95% Confidence Interval for Mean	Lower Bound	-0.931343			95% Confidence Interval for Mean	Lower Bound	0.0708276			95% Confidence Interval for Mean	Lower Bound	-1.83985			95% Confidence Interval for Mean	Lower Bound	-0.758768			95% Confidence Interval for Mean	Lower Bound	0.216006
				Upper Bound	0.973371				Upper Bound	2.863				Upper Bound	0.424525				Upper Bound	1.75746				Upper Bound	3.64385				Upper Bound	2.94848				Upper Bound	4.77839
			5% Trimmed Mean		0.280056			5% Trimmed Mean		1.76463			5% Trimmed Mean		-0.254253			5% Trimmed Mean		0.885381			5% Trimmed Mean		0.882778			5% Trimmed Mean		1.15167			5% Trimmed Mean		2.52044			bloody	cloudy Y
			Median		-0.08			Median		1.6755			Median		-0.17			Median		0.613			Median		0.61			Median		1.58			Median		2.05			-0.17	2.05	2.22	0.214641	4.65893
			Variance		1.39713			Variance		1.11641			Variance		2.33794			Variance		0.83146			Variance		4.87617			Variance		4.01703			Variance		3.37533
			Std. Deviation		1.182			Std. Deviation		1.0566			Std. Deviation		1.52903			Std. Deviation		0.911844			Std. Deviation		2.20821			Std. Deviation		2.00425			Std. Deviation		1.83721
			Minimum		-1.14			Minimum		0.36			Minimum		-3.29			Minimum		-0.144			Minimum		-1.43			Minimum		-2.053			Minimum		-0.04
			Maximum		2.475			Maximum		2.96			Maximum		2.847			Maximum		2.49			Maximum		3.58			Maximum		3.22			Maximum		4.616
			Range		3.615			Range		2.6			Range		6.137			Range		2.634			Range		5.01			Range		5.273			Range		4.656
			Interquartile Range		2.464			Interquartile Range		2.0855			Interquartile Range		1.8225			Interquartile Range		1.492			Interquartile Range		4.35			Interquartile Range		4.05			Interquartile Range		3.328
			Skewness		0.732615	0.580119		Skewness		-0.0161828	0.845154		Skewness		-0.254873	0.490962		Skewness		0.838527	0.793725		Skewness		0.230145	0.912871		Skewness		-0.687645	0.793725		Skewness		-0.278943	0.912871
			Kurtosis		-0.954384	1.1209		Kurtosis		-1.78524	1.74078		Kurtosis		-0.00502666	0.95278		Kurtosis		0.0538619	1.58745		Kurtosis		-2.52102	2		Kurtosis		-0.930887	1.58745		Kurtosis		-0.763902	2
	DDCT_miR_187_3p	clear colorless	Mean		-0.3552	0.316467	cloudy white	Mean		1.08917	0.358957	bloody/orange/pink	Mean		0.161136	0.394506	brown	Mean		0.401286	0.348077	clear yellow	Mean		0.092	0.539364	green	Mean		-0.0622857	0.918284	cloudy yellow	Mean		0.9372	0.627492
			95% Confidence Interval for Mean	Lower Bound	-1.03395			95% Confidence Interval for Mean	Lower Bound	0.166437			95% Confidence Interval for Mean	Lower Bound	-0.659285			95% Confidence Interval for Mean	Lower Bound	-0.450427			95% Confidence Interval for Mean	Lower Bound	-1.40552			95% Confidence Interval for Mean	Lower Bound	-2.30925			95% Confidence Interval for Mean	Lower Bound	-0.804996
				Upper Bound	0.323554				Upper Bound	2.0119				Upper Bound	0.981557				Upper Bound	1.253				Upper Bound	1.58952				Upper Bound	2.18468				Upper Bound	2.6794
			5% Trimmed Mean		-0.380222			5% Trimmed Mean		1.0268			5% Trimmed Mean		0.0983333			5% Trimmed Mean		0.399651			5% Trimmed Mean		0.116667			5% Trimmed Mean		-0.0640397			5% Trimmed Mean		0.974111			clear colorless	cloudy Y
			Median		-0.456			Median		0.902			Median		0.14			Median		0.553			Median		0.41			Median		0.35			Median		1.27			-0.456	1.27	1.726	0.302289	3.30809
			Variance		1.50227			Variance		0.773103			Variance		3.42398			Variance		0.848101			Variance		1.45457			Variance		5.90272			Variance		1.96873
			Std. Deviation		1.22567			Std. Deviation		0.879263			Std. Deviation		1.8504			Std. Deviation		0.920924			Std. Deviation		1.20606			Std. Deviation		2.42955			Std. Deviation		1.40311
			Minimum		-2.31			Minimum		0.471			Minimum		-2.67			Minimum		-0.974			Minimum		-1.62			Minimum		-3.163			Minimum		-1.18
			Maximum		2.05			Maximum		2.83			Maximum		4.14			Maximum		1.806			Maximum		1.36			Maximum		3.07			Maximum		2.39
			Range		4.36			Range		2.359			Range		6.81			Range		2.78			Range		2.98			Range		6.233			Range		3.57
			Interquartile Range		1.381			Interquartile Range		0.92725			Interquartile Range		1.752			Interquartile Range		1.504			Interquartile Range		2.255			Interquartile Range		5.383			Interquartile Range		2.532
			Skewness		0.31132	0.580119		Skewness		2.12147	0.845154		Skewness		0.687336	0.490962		Skewness		-0.0292405	0.793725		Skewness		-0.647265	0.912871		Skewness		0.072293	0.793725		Skewness		-0.878331	0.912871
			Kurtosis		-0.195057	1.1209		Kurtosis		4.83185	1.74078		Kurtosis		0.397448	0.95278		Kurtosis		-0.108658	1.58745		Kurtosis		-0.97028	2		Kurtosis		-1.43567	1.58745		Kurtosis		0.181491	2
	DDCT_miR_29a_3p	clear colorless	Mean		0.2628	0.391785	cloudy white	Mean		2.64083	0.583701	bloody/orange/pink	Mean		0.325227	0.301486	brown	Mean		0.865571	0.200699	clear yellow	Mean		0.548	0.8019	green	Mean		1.33486	0.974113	cloudy yellow	Mean		3.2052	0.678926
			95% Confidence Interval for Mean	Lower Bound	-0.577495			95% Confidence Interval for Mean	Lower Bound	1.14038			95% Confidence Interval for Mean	Lower Bound	-0.301747			95% Confidence Interval for Mean	Lower Bound	0.374479			95% Confidence Interval for Mean	Lower Bound	-1.67843			95% Confidence Interval for Mean	Lower Bound	-1.04871			95% Confidence Interval for Mean	Lower Bound	1.3202
				Upper Bound	1.1031				Upper Bound	4.14128				Upper Bound	0.952202				Upper Bound	1.35666				Upper Bound	2.77443				Upper Bound	3.71843				Upper Bound	5.0902
			5% Trimmed Mean		0.245056			5% Trimmed Mean		2.6337			5% Trimmed Mean		0.312071			5% Trimmed Mean		0.884913			5% Trimmed Mean		0.461111			5% Trimmed Mean		1.33167			5% Trimmed Mean		3.23989			clear colorless	cloudy Y
			Median		-0.2			Median		2.5725			Median		0.255			Median		1.056			Median		-0.1			Median		0.69			Median		3.39			-0.2	3.39	3.59	0.0830429	12.042
			Variance		2.30243			Variance		2.04424			Variance		1.99966			Variance		0.28196			Variance		3.21522			Variance		6.64227			Variance		2.30471
			Std. Deviation		1.51738			Std. Deviation		1.42977			Std. Deviation		1.41409			Std. Deviation		0.530999			Std. Deviation		1.7931			Std. Deviation		2.57726			Std. Deviation		1.51813
			Minimum		-2.32			Minimum		0.53			Minimum		-2.39			Minimum		-0.121			Minimum		-0.93			Minimum		-1.943			Minimum		0.87
			Maximum		3.165			Maximum		4.88			Maximum		3.283			Maximum		1.504			Maximum		3.59			Maximum		4.67			Maximum		4.916
			Range		5.485			Range		4.35			Range		5.673			Range		1.625			Range		4.52			Range		6.613			Range		4.046
			Interquartile Range		2.195			Interquartile Range		1.8			Interquartile Range		1.252			Interquartile Range		0.639			Interquartile Range		2.8			Interquartile Range		4.33			Interquartile Range		2.618
			Skewness		0.424976	0.580119		Skewness		0.181383	0.845154		Skewness		0.244817	0.490962		Skewness		-1.09693	0.793725		Skewness		1.70966	0.912871		Skewness		0.126279	0.793725		Skewness		-0.861305	0.912871
			Kurtosis		-0.32115	1.1209		Kurtosis		1.31194	1.74078		Kurtosis		0.22888	0.95278		Kurtosis		1.30655	1.58745		Kurtosis		3.0727	2		Kurtosis		-2.0321	1.58745		Kurtosis		1.12262	2
	DDCT_miR_660_5p	clear colorless	Mean		-0.124533	0.24753	cloudy white	Mean		2.21917	0.966892	bloody/orange/pink	Mean		-0.165682	0.313431	brown	Mean		-0.0344286	0.74611	clear yellow	Mean		1.314	1.40203	green	Mean		1.61629	1.27964	cloudy yellow	Mean		3.9892	0.717329
			95% Confidence Interval for Mean	Lower Bound	-0.655431			95% Confidence Interval for Mean	Lower Bound	-0.266308			95% Confidence Interval for Mean	Lower Bound	-0.817498			95% Confidence Interval for Mean	Lower Bound	-1.86009			95% Confidence Interval for Mean	Lower Bound	-2.57865			95% Confidence Interval for Mean	Lower Bound	-1.51489			95% Confidence Interval for Mean	Lower Bound	1.99758
				Upper Bound	0.406365				Upper Bound	4.70464				Upper Bound	0.486135				Upper Bound	1.79124				Upper Bound	5.20665				Upper Bound	4.74746				Upper Bound	5.98082
			5% Trimmed Mean		-0.175593			5% Trimmed Mean		2.1413			5% Trimmed Mean		-0.212273			5% Trimmed Mean		-0.145143			5% Trimmed Mean		1.27667			5% Trimmed Mean		1.73882			5% Trimmed Mean		3.95133			brown	cloudy Y
			Median		-0.37			Median		1.457			Median		-0.1005			Median		-0.717			Median		0.25			Median		3.84			Median		3.95			-0.717	3.95	4.667	0.0393634	25.4043
			Variance		0.919063			Variance		5.60928			Variance		2.16126			Variance		3.89676			Variance		9.82838			Variance		11.4624			Variance		2.5728
			Std. Deviation		0.958678			Std. Deviation		2.36839			Std. Deviation		1.47012			Std. Deviation		1.97402			Std. Deviation		3.13502			Std. Deviation		3.38562			Std. Deviation		1.604
			Minimum		-1.33			Minimum		-0.4			Minimum		-3.14			Minimum		-1.926			Minimum		-2			Minimum		-3.463			Minimum		2.23
			Maximum		2			Maximum		6.24			Maximum		3.81			Maximum		3.85			Maximum		5.3			Maximum		4.49			Maximum		6.43
			Range		3.33			Range		6.64			Range		6.95			Range		5.776			Range		7.3			Range		7.953			Range		4.2
			Interquartile Range		1.34			Interquartile Range		3.69925			Interquartile Range		1.6265			Interquartile Range		2.487			Interquartile Range		6.02			Interquartile Range		6.095			Interquartile Range		2.818
			Skewness		0.871963	0.580119		Skewness		1.04965	0.845154		Skewness		0.305844	0.490962		Skewness		1.55215	0.793725		Skewness		0.437462	0.912871		Skewness		-0.632677	0.793725		Skewness		0.811458	0.912871
			Kurtosis		0.365391	1.1209		Kurtosis		0.792985	1.74078		Kurtosis		1.81443	0.95278		Kurtosis		2.1734	1.58745		Kurtosis		-2.30592	2		Kurtosis		-1.81023	1.58745		Kurtosis		0.735912	2
	DDCT_miR_155_5p	clear colorless	Mean		1.31347	0.612851	cloudy white	Mean		-0.505833	1.00395	bloody/orange/pink	Mean		0.712955	0.51262	brown	Mean		-0.315857	0.947327	clear yellow	Mean		-0.286	1.48055	green	Mean		-2.84943	1.45725	cloudy yellow	Mean		0.2832	0.518625
			95% Confidence Interval for Mean	Lower Bound	-0.000967288			95% Confidence Interval for Mean	Lower Bound	-3.08656			95% Confidence Interval for Mean	Lower Bound	-0.353097			95% Confidence Interval for Mean	Lower Bound	-2.63388			95% Confidence Interval for Mean	Lower Bound	-4.39666			95% Confidence Interval for Mean	Lower Bound	-6.41519			95% Confidence Interval for Mean	Lower Bound	-1.15673
				Upper Bound	2.6279				Upper Bound	2.0749				Upper Bound	1.77901				Upper Bound	2.00217				Upper Bound	3.82466				Upper Bound	0.716337				Upper Bound	1.72313
			5% Trimmed Mean		1.20141			5% Trimmed Mean		-0.422037			5% Trimmed Mean		0.627828			5% Trimmed Mean		-0.210341			5% Trimmed Mean		-0.085			5% Trimmed Mean		-2.84531			5% Trimmed Mean		0.343			green	clear colorless
			Median		1.18			Median		-0.398			Median		0.78			Median		0.926			Median		0.85			Median		-2.35			Median		0.64			-2.35	1.18	3.53	0.0865693	11.5514
			Variance		5.63379			Variance		6.04746			Variance		5.78114			Variance		6.282			Variance		10.9601			Variance		14.8651			Variance		1.34486
			Std. Deviation		2.37356			Std. Deviation		2.45916			Std. Deviation		2.4044			Std. Deviation		2.50639			Std. Deviation		3.31061			Std. Deviation		3.85552			Std. Deviation		1.15968
			Minimum		-1.89			Minimum		-4.56			Minimum		-4.409			Minimum		-4.557			Minimum		-6.11			Minimum		-8.133			Minimum		-1.73
			Maximum		6.534			Maximum		2.04			Maximum		7.717			Maximum		2.026			Maximum		1.92			Maximum		2.36			Maximum		1.22
			Range		8.424			Range		6.6			Range		12.126			Range		6.583			Range		8.03			Range		10.493			Range		2.95
			Interquartile Range		2.55			Interquartile Range		4.06575			Interquartile Range		2.32025			Interquartile Range		4.221			Interquartile Range		4.6			Interquartile Range		7.685			Interquartile Range		1.652
			Skewness		1.06948	0.580119		Skewness		-0.789196	0.845154		Skewness		0.525807	0.490962		Skewness		-0.872387	0.793725		Skewness		-2.05518	0.912871		Skewness		-0.423766	0.793725		Skewness		-1.90515	0.912871
			Kurtosis		0.929801	1.1209		Kurtosis		0.255138	1.74078		Kurtosis		3.26479	0.95278		Kurtosis		-0.611395	1.58745		Kurtosis		4.3533	2		Kurtosis		-0.810177	1.58745		Kurtosis		3.95444	2
	DDCT_miR_181a_5p	clear colorless	Mean		0.128133	0.484168	cloudy white	Mean		1.61083	0.666603	bloody/orange/pink	Mean		-0.143409	0.304757	brown	Mean		0.222714	0.543333	clear yellow	Mean		0.704	0.739517	green	Mean		0.193429	0.944798	cloudy yellow	Mean		2.2352	0.546578
			95% Confidence Interval for Mean	Lower Bound	-0.910304			95% Confidence Interval for Mean	Lower Bound	-0.102723			95% Confidence Interval for Mean	Lower Bound	-0.777185			95% Confidence Interval for Mean	Lower Bound	-1.10677			95% Confidence Interval for Mean	Lower Bound	-1.34923			95% Confidence Interval for Mean	Lower Bound	-2.11841			95% Confidence Interval for Mean	Lower Bound	0.717657
				Upper Bound	1.16657				Upper Bound	3.32439				Upper Bound	0.490367				Upper Bound	1.5522				Upper Bound	2.75723				Upper Bound	2.50527				Upper Bound	3.75274
			5% Trimmed Mean		0.00187037			5% Trimmed Mean		1.61648			5% Trimmed Mean		-0.16101			5% Trimmed Mean		0.237349			5% Trimmed Mean		0.702778			5% Trimmed Mean		0.20231			5% Trimmed Mean		2.21267			clear colorless	cloudy W
			Median		-0.74			Median		2.107			Median		-0.15			Median		0.733			Median		0.64			Median		1.042			Median		1.84			-0.74	2.107	2.847	0.138985	7.19503
			Variance		3.51628			Variance		2.66615			Variance		2.04329			Variance		2.06647			Variance		2.73443			Variance		6.24851			Variance		1.49374
			Std. Deviation		1.87518			Std. Deviation		1.63284			Std. Deviation		1.42944			Std. Deviation		1.43752			Std. Deviation		1.65361			Std. Deviation		2.4997			Std. Deviation		1.22218
			Minimum		-2.41			Minimum		-0.48			Minimum		-2.92			Minimum		-1.894			Minimum		-1.41			Minimum		-2.893			Minimum		0.87
			Maximum		4.939			Maximum		3.6			Maximum		2.937			Maximum		2.076			Maximum		2.84			Maximum		3.12			Maximum		4.006
			Range		7.349			Range		4.08			Range		5.857			Range		3.97			Range		4.25			Range		6.013			Range		3.136
			Interquartile Range		2.555			Interquartile Range		3.15825			Interquartile Range		2.19225			Interquartile Range		2.646			Interquartile Range		3.1			Interquartile Range		5.395			Interquartile Range		2.208
			Skewness		1.28203	0.580119		Skewness		-0.451934	0.845154		Skewness		0.187809	0.490962		Skewness		-0.478411	0.793725		Skewness		0.0384784	0.912871		Skewness		-0.270061	0.793725		Skewness		0.669597	0.912871
			Kurtosis		1.79206	1.1209		Kurtosis		-1.50987	1.74078		Kurtosis		-0.0503463	0.95278		Kurtosis		-0.986822	1.58745		Kurtosis		-0.878142	2		Kurtosis		-1.96697	1.58745		Kurtosis		-0.343662	2
	DDCT_miR_222_3p	clear colorless	Mean		2.0548	0.477745	cloudy white	Mean		4.9325	1.36507	bloody/orange/pink	Mean		0.752045	0.267341	brown	Mean		1.46414	0.977101	clear yellow	Mean		3.336	1.4667	green	Mean		4.80629	1.3209	cloudy yellow	Mean		5.7792	0.683449
			95% Confidence Interval for Mean	Lower Bound	1.03014			95% Confidence Interval for Mean	Lower Bound	1.42348			95% Confidence Interval for Mean	Lower Bound	0.196079			95% Confidence Interval for Mean	Lower Bound	-0.926738			95% Confidence Interval for Mean	Lower Bound	-0.736209			95% Confidence Interval for Mean	Lower Bound	1.57415			95% Confidence Interval for Mean	Lower Bound	3.88164
				Upper Bound	3.07946				Upper Bound	8.44152				Upper Bound	1.30801				Upper Bound	3.85502				Upper Bound	7.40821				Upper Bound	8.03842				Upper Bound	7.67676
			5% Trimmed Mean		1.83122			5% Trimmed Mean		4.83533			5% Trimmed Mean		0.728434			5% Trimmed Mean		1.26799			5% Trimmed Mean		3.31611			5% Trimmed Mean		4.88048			5% Trimmed Mean		5.77544			bloody	green
			Median		1.96			Median		4.1805			Median		0.4285			Median		0.493			Median		3.53			Median		6.32			Median		5.29			0.4285	6.32	5.8915	0.0168454	59.3633
			Variance		3.4236			Variance		11.1805			Variance		1.57237			Variance		6.68309			Variance		10.756			Variance		12.2135			Variance		2.33551
			Std. Deviation		1.8503			Std. Deviation		3.34372			Std. Deviation		1.25394			Std. Deviation		2.58517			Std. Deviation		3.27964			Std. Deviation		3.49478			Std. Deviation		1.52824
			Minimum		0.334			Minimum		1.904			Minimum		-1.27			Minimum		-0.391			Minimum		-0.71			Minimum		-0.383			Minimum		3.946
			Maximum		7.8			Maximum		9.71			Maximum		3.21			Maximum		6.85			Maximum		7.74			Maximum		8.66			Maximum		7.68
			Range		7.466			Range		7.806			Range		4.48			Range		7.241			Range		8.45			Range		9.043			Range		3.734
			Interquartile Range		2.16			Interquartile Range		6.1515			Interquartile Range		1.7405			Interquartile Range		2.825			Interquartile Range		6.105			Interquartile Range		6.69			Interquartile Range		2.877
			Skewness		2.2905	0.580119		Skewness		0.471148	0.845154		Skewness		0.397018	0.490962		Skewness		1.90228	0.793725		Skewness		0.15704	0.912871		Skewness		-0.79097	0.793725		Skewness		0.22167	0.912871
			Kurtosis		6.72585	1.1209		Kurtosis		-1.88775	1.74078		Kurtosis		-0.67631	0.95278		Kurtosis		3.69936	1.58745		Kurtosis		-0.735216	2		Kurtosis		-1.07932	1.58745		Kurtosis		-1.80474	2
	DDCT_miR_339_5p	clear colorless	Mean		1.01613	0.300496	cloudy white	Mean		2.0025	0.550818	bloody/orange/pink	Mean		0.542955	0.259594	brown	Mean		0.451286	0.373815	clear yellow	Mean		1.26	0.820079	green	Mean		0.313429	0.906522	cloudy yellow	Mean		2.6912	0.595714
			95% Confidence Interval for Mean	Lower Bound	0.371633			95% Confidence Interval for Mean	Lower Bound	0.586578			95% Confidence Interval for Mean	Lower Bound	0.00309842			95% Confidence Interval for Mean	Lower Bound	-0.463407			95% Confidence Interval for Mean	Lower Bound	-1.01691			95% Confidence Interval for Mean	Lower Bound	-1.90475			95% Confidence Interval for Mean	Lower Bound	1.03723
				Upper Bound	1.66063				Upper Bound	3.41842				Upper Bound	1.08281				Upper Bound	1.36598				Upper Bound	3.53691				Upper Bound	2.53161				Upper Bound	4.34517
			5% Trimmed Mean		0.911815			5% Trimmed Mean		1.93383			5% Trimmed Mean		0.595303			5% Trimmed Mean		0.40954			5% Trimmed Mean		1.25278			5% Trimmed Mean		0.363421			5% Trimmed Mean		2.633			brown	cloudy Y
			Median		0.654			Median		1.527			Median		0.6435			Median		0.106			Median		0.83			Median		0.322			Median		2.286			0.106	2.286	2.18	0.220676	4.53154
			Variance		1.35447			Variance		1.8204			Variance		1.48256			Variance		0.978165			Variance		3.36265			Variance		5.75247			Variance		1.77438
			Std. Deviation		1.16382			Std. Deviation		1.34922			Std. Deviation		1.21761			Std. Deviation		0.989022			Std. Deviation		1.83375			Std. Deviation		2.39843			Std. Deviation		1.33206
			Minimum		-0.05			Minimum		0.901			Minimum		-2.51			Minimum		-0.476			Minimum		-0.71			Minimum		-3.113			Minimum		1.47
			Maximum		3.96			Maximum		4.34			Maximum		2.56			Maximum		2.13			Maximum		3.36			Maximum		2.84			Maximum		4.96
			Range		4.01			Range		3.439			Range		5.07			Range		2.606			Range		4.07			Range		5.953			Range		3.49
			Interquartile Range		0.801			Interquartile Range		2.19475			Interquartile Range		1.46875			Interquartile Range		1.827			Interquartile Range		3.605			Interquartile Range		5.185			Interquartile Range		1.955
			Skewness		1.77436	0.580119		Skewness		1.22648	0.845154		Skewness		-0.553149	0.490962		Skewness		1.00449	0.793725		Skewness		0.254157	0.912871		Skewness		-0.478914	0.793725		Skewness		1.69932	0.912871
			Kurtosis		2.51495	1.1209		Kurtosis		0.807247	1.74078		Kurtosis		0.586181	0.95278		Kurtosis		-0.358389	1.58745		Kurtosis		-2.76431	2		Kurtosis		-1.44789	1.58745		Kurtosis		3.44508	2
	DDCT_miR_25_3p	clear colorless	Mean		0.1608	0.292264	cloudy white	Mean		1.71583	0.535124	bloody/orange/pink	Mean		-0.292045	0.35211	brown	Mean		1.03557	0.2809	clear yellow	Mean		0.782	0.85552	green	Mean		1.42771	0.641212	cloudy yellow	Mean		2.5932	0.609984
			95% Confidence Interval for Mean	Lower Bound	-0.466043			95% Confidence Interval for Mean	Lower Bound	0.340253			95% Confidence Interval for Mean	Lower Bound	-1.0243			95% Confidence Interval for Mean	Lower Bound	0.348234			95% Confidence Interval for Mean	Lower Bound	-1.5933			95% Confidence Interval for Mean	Lower Bound	-0.141275			95% Confidence Interval for Mean	Lower Bound	0.899613
				Upper Bound	0.787643				Upper Bound	3.09141				Upper Bound	0.440207				Upper Bound	1.72291				Upper Bound	3.1573				Upper Bound	2.9967				Upper Bound	4.28679
			5% Trimmed Mean		0.132			5% Trimmed Mean		1.70315			5% Trimmed Mean		-0.285636			5% Trimmed Mean		1.06197			5% Trimmed Mean		0.747778			5% Trimmed Mean		1.43246			5% Trimmed Mean		2.60356			clear colorless	cloudy Y
			Median		-0.27			Median		1.7575			Median		0.215			Median		1.303			Median		0.61			Median		1.93			Median		2.21			-0.27	2.21	2.48	0.179244	5.57897
			Variance		1.28127			Variance		1.71815			Variance		2.72759			Variance		0.552334			Variance		3.65957			Variance		2.87807			Variance		1.8604
			Std. Deviation		1.13193			Std. Deviation		1.31078			Std. Deviation		1.65154			Std. Deviation		0.743192			Std. Deviation		1.913			Std. Deviation		1.69649			Std. Deviation		1.36397
			Minimum		-1.39			Minimum		0.17			Minimum		-3.55			Minimum		-0.274			Minimum		-1.52			Minimum		-0.81			Minimum		0.76
			Maximum		2.23			Maximum		3.49			Maximum		2.951			Maximum		1.87			Maximum		3.7			Maximum		3.58			Maximum		4.24
			Range		3.62			Range		3.32			Range		6.501			Range		2.144			Range		5.22			Range		4.39			Range		3.48
			Interquartile Range		2.054			Interquartile Range		2.435			Interquartile Range		2.645			Interquartile Range		0.937			Interquartile Range		3.2			Interquartile Range		3.355			Interquartile Range		2.468
			Skewness		0.624276	0.580119		Skewness		0.120102	0.845154		Skewness		-0.348677	0.490962		Skewness		-0.861541	0.793725		Skewness		0.723526	0.912871		Skewness		-0.368199	0.793725		Skewness		-0.131212	0.912871
			Kurtosis		-0.856161	1.1209		Kurtosis		-1.78374	1.74078		Kurtosis		-0.370038	0.95278		Kurtosis		0.128566	1.58745		Kurtosis		1.43032	2		Kurtosis		-1.45402	1.58745		Kurtosis		-0.863239	2
	DDCT_miR_125a_5p	clear colorless	Mean		-0.128533	0.20121	cloudy white	Mean		0.644167	0.374206	bloody/orange/pink	Mean		-0.380682	0.243128	brown	Mean		0.601286	0.261931	clear yellow	Mean		0.28	0.471423	green	Mean		0.282	0.493033	cloudy yellow	Mean		0.3452	0.43506
			95% Confidence Interval for Mean	Lower Bound	-0.560087			95% Confidence Interval for Mean	Lower Bound	-0.317759			95% Confidence Interval for Mean	Lower Bound	-0.886294			95% Confidence Interval for Mean	Lower Bound	-0.0396361			95% Confidence Interval for Mean	Lower Bound	-1.02888			95% Confidence Interval for Mean	Lower Bound	-0.924409			95% Confidence Interval for Mean	Lower Bound	-0.86272
				Upper Bound	0.30302				Upper Bound	1.60609				Upper Bound	0.12493				Upper Bound	1.24221				Upper Bound	1.58888				Upper Bound	1.48841				Upper Bound	1.55312
			5% Trimmed Mean		-0.124148			5% Trimmed Mean		0.649963			5% Trimmed Mean		-0.3305			5% Trimmed Mean		0.602706			5% Trimmed Mean		0.317778			5% Trimmed Mean		0.268611			5% Trimmed Mean		0.336889			clear colorless	clear yellow
			Median		-0.18			Median		0.6655			Median		-0.055			Median		0.64			Median		0.91			Median		0.082			Median		0.67			-0.18	0.91	1.09	0.469761	2.12874
			Variance		0.607284			Variance		0.840179			Variance		1.30045			Variance		0.480255			Variance		1.1112			Variance		1.70157			Variance		0.946385
			Std. Deviation		0.779284			Std. Deviation		0.916613			Std. Deviation		1.14037			Std. Deviation		0.693004			Std. Deviation		1.05413			Std. Deviation		1.30444			Std. Deviation		0.972823
			Minimum		-1.42			Minimum		-0.53			Minimum		-3.09			Minimum		-0.496			Minimum		-1.21			Minimum		-1.33			Minimum		-0.71
			Maximum		1.084			Maximum		1.714			Maximum		1.341			Maximum		1.673			Maximum		1.09			Maximum		2.135			Maximum		1.55
			Range		2.504			Range		2.244			Range		4.431			Range		2.169			Range		2.3			Range		3.465			Range		2.26
			Interquartile Range		1.549			Interquartile Range		1.9335			Interquartile Range		1.85125			Interquartile Range		0.962			Interquartile Range		1.915			Interquartile Range		2.77			Interquartile Range		1.838
			Skewness		-0.164067	0.580119		Skewness		-0.0932284	0.845154		Skewness		-0.484899	0.490962		Skewness		-0.117064	0.793725		Skewness		-0.867459	0.912871		Skewness		0.503707	0.793725		Skewness		-0.0597014	0.912871
			Kurtosis		-1.05664	1.1209		Kurtosis		-1.66648	1.74078		Kurtosis		-0.0942616	0.95278		Kurtosis		0.444716	1.58745		Kurtosis		-1.71722	2		Kurtosis		-1.01703	1.58745		Kurtosis		-2.13109	2
[truncated: 1 more columns]

## Sheet: Mann-Whitney DDCT
																		# miRs sign
	bloody vs green
		DDCT_miR_324_5p	DDCT_miR_29b_3p	DDCT_miR_19a_3p	DDCT_miR_186_5p	DDCT_miR_361_5p	DDCT_miR_425_5p	DDCT_miR_187_3p	DDCT_miR_29a_3p	DDCT_miR_660_5p	DDCT_miR_155_5p	DDCT_miR_181a_5p	DDCT_miR_222_3p	DDCT_miR_339_5p	DDCT_miR_25_3p	DDCT_miR_125a_5p
	Mann-Whitney U	142	131	147	105	130	124.5	217.5	177	106	109	159	75	216.5	104.5	219
	Wilcoxon W	1318	1166	1093	1008	1258	1114.5	308.5	1123	967	175	1020	1065	1392.5	1280.5	1347
	Z	-3.26616	-3.2784	-2.57145	-3.5763	-3.6574	-3.57745	-0.760815	-2.58389	-3.24741	-2.91186	-2.4732	-4.2338	-2.31592	-4.12321	-2.19447
	Asymp. Sig. (2-tailed)	0.00109017	0.00104396	0.0101274	0.000348494	0.000254789	0.000346959	0.446768	0.00976922	0.0011646	0.0035928	0.0133911	2.29777e-05	0.0205629	3.73625e-05	0.0282019		14
	bloody vs cloudy yellow
		DDCT_miR_324_5p	DDCT_miR_29b_3p	DDCT_miR_19a_3p	DDCT_miR_186_5p	DDCT_miR_361_5p	DDCT_miR_425_5p	DDCT_miR_187_3p	DDCT_miR_29a_3p	DDCT_miR_660_5p	DDCT_miR_155_5p	DDCT_miR_181a_5p	DDCT_miR_222_3p	DDCT_miR_339_5p	DDCT_miR_25_3p	DDCT_miR_125a_5p
	Mann-Whitney U	68	101.5	63	136	74	112	239	123	76.5	176	134	31	115	121	281.5
	Wilcoxon W	1244	1136.5	1009	1039	1202	1102	1019	1069	937.5	281	995	1021	1291	1297	1409.5
	Z	-5.39722	-4.61766	-4.79115	-4.09595	-5.27555	-4.58284	-0.685938	-4.35951	-4.97416	-2.55177	-3.86866	-5.20492	-4.91297	-4.83202	-2.58294
	Asymp. Sig. (2-tailed)	6.76797e-08	3.8809e-06	1.65828e-06	4.20438e-05	1.32362e-07	4.58706e-06	0.492752	1.30356e-05	6.55325e-07	0.0107177	0.000109433	1.94078e-07	8.97073e-07	1.35152e-06	0.0097963		14
	clear colorless vs cloudy yellow
		DDCT_miR_324_5p	DDCT_miR_29b_3p	DDCT_miR_19a_3p	DDCT_miR_186_5p	DDCT_miR_361_5p	DDCT_miR_425_5p	DDCT_miR_187_3p	DDCT_miR_29a_3p	DDCT_miR_660_5p	DDCT_miR_155_5p	DDCT_miR_181a_5p	DDCT_miR_222_3p	DDCT_miR_339_5p	DDCT_miR_25_3p	DDCT_miR_125a_5p
	Mann-Whitney U	170	219	122	239	198	262	199	192.5	174.5	116.5	254	148	311	294	483
	Wilcoxon W	1710	1650	1298	1464	1794	1747	1234	1623.5	1500.5	221.5	1382	1094	2081	2064	2194
	Z	-4.36188	-3.41021	-4.06214	-3.09573	-4.06876	-3.15562	-2.06685	-3.97355	-4.09434	-3.29437	-2.47762	-3.0987	-3.14575	-3.33737	-1.11002
	Asymp. Sig. (2-tailed)	1.28949e-05	0.000649135	4.86254e-05	0.00196327	4.72631e-05	0.00160157	0.0387482	7.08102e-05	4.2337e-05	0.000986412	0.0132263	0.00194369	0.0016566	0.000845755	0.26699		14
	cloudy white vs bloody
		DDCT_miR_324_5p	DDCT_miR_29b_3p	DDCT_miR_19a_3p	DDCT_miR_186_5p	DDCT_miR_361_5p	DDCT_miR_425_5p	DDCT_miR_187_3p	DDCT_miR_29a_3p	DDCT_miR_660_5p	DDCT_miR_155_5p	DDCT_miR_181a_5p	DDCT_miR_222_3p	DDCT_miR_339_5p	DDCT_miR_25_3p	DDCT_miR_125a_5p
	Mann-Whitney U	186.5	158	122.5	163.5	78	164	426	215	90	355	125	87.5	310.5	199	420
	Wilcoxon W	1362.5	1193	1068.5	1066.5	1206	1154	679	1161	951	706	986	1077.5	1486.5	1375	1548
	Z	-5.4795	-5.35465	-4.85932	-4.53888	-6.45337	-5.22119	-0.0450604	-4.10227	-5.58505	-2.84887	-5.12244	-5.52655	-4.35263	-5.58824	-3.31586
	Asymp. Sig. (2-tailed)	4.2652e-08	8.57198e-08	1.17791e-06	5.65526e-06	1.09391e-10	1.7778e-07	0.964059	4.09108e-05	2.33633e-08	0.00438741	3.01612e-07	3.26583e-08	1.34514e-05	2.29384e-08	0.000913601		14
	clear colorless vs cloudy white
		DDCT_miR_324_5p	DDCT_miR_29b_3p	DDCT_miR_19a_3p	DDCT_miR_186_5p	DDCT_miR_361_5p	DDCT_miR_425_5p	DDCT_miR_187_3p	DDCT_miR_29a_3p	DDCT_miR_660_5p	DDCT_miR_155_5p	DDCT_miR_181a_5p	DDCT_miR_222_3p	DDCT_miR_339_5p	DDCT_miR_25_3p	DDCT_miR_125a_5p
	Mann-Whitney U	323	351	224.5	282	300	408	414	311.5	237.5	238.5	287	250.5	624.5	464.5	739
	Wilcoxon W	1863	1782	1400.5	1507	1896	1893	1449	1742.5	1563.5	589.5	1415	1196.5	2394.5	2234.5	2450
	Z	-4.61651	-3.88285	-3.83965	-3.59332	-4.74594	-3.40298	-1.08145	-3.75824	-4.4225	-3.7892	-3.55445	-3.28373	-2.4625	-3.98559	-1.59315
	Asymp. Sig. (2-tailed)	3.90248e-06	0.000103238	0.000123208	0.000326491	2.07536e-06	0.000666547	0.279495	0.000171113	9.75648e-06	0.000151135	0.000378773	0.00102443	0.0137974	6.73117e-05	0.111126		13
	bloody vs clear yellow
		DDCT_miR_324_5p	DDCT_miR_29b_3p	DDCT_miR_19a_3p	DDCT_miR_186_5p	DDCT_miR_361_5p	DDCT_miR_425_5p	DDCT_miR_187_3p	DDCT_miR_29a_3p	DDCT_miR_660_5p	DDCT_miR_155_5p	DDCT_miR_181a_5p	DDCT_miR_222_3p	DDCT_miR_339_5p	DDCT_miR_25_3p	DDCT_miR_125a_5p
	Mann-Whitney U	317.5	242.5	189	298.5	312.5	292	238.5	307	302	410.5	183.5	222.5	336	362	350.5
	Wilcoxon W	1493.5	1277.5	1135	1201.5	1440.5	1282	1018.5	1253	1163	620.5	1044.5	1212.5	1512	1538	1478.5
	Z	-2.43219	-2.47242	-2.37072	-1.56525	-2.15811	-2.38474	-1.0429	-2.06627	-1.39058	-0.690675	-2.5663	-2.92785	-2.4291	-2.10011	-2.14395
	Asymp. Sig. (2-tailed)	0.0150077	0.0134202	0.0177537	0.117525	0.0309189	0.0170912	0.296996	0.0388027	0.164354	0.48977	0.0102791	0.0034131	0.0151362	0.0357194	0.0320366		11
	clear colorless vs green
		DDCT_miR_324_5p	DDCT_miR_29b_3p	DDCT_miR_19a_3p	DDCT_miR_186_5p	DDCT_miR_361_5p	DDCT_miR_425_5p	DDCT_miR_187_3p	DDCT_miR_29a_3p	DDCT_miR_660_5p	DDCT_miR_155_5p	DDCT_miR_181a_5p	DDCT_miR_222_3p	DDCT_miR_339_5p	DDCT_miR_25_3p	DDCT_miR_125a_5p
	Mann-Whitney U	210.5	220	178	161	231	270.5	267	214.5	179	84	240	177	392.5	218.5	356.5
	Wilcoxon W	1750.5	1651	1354	1386	1827	1755.5	1302	1645.5	1505	150	1368	1123	2162.5	1988.5	2067.5
	Z	-2.60382	-2.32876	-2.35997	-3.00895	-2.66226	-1.95674	-0.475489	-2.70669	-2.54491	-3.17045	-1.52651	-2.29879	-0.672318	-3.01192	-1.07177
	Asymp. Sig. (2-tailed)	0.00921903	0.0198719	0.0182762	0.00262151	0.00776183	0.050378	0.634439	0.00679587	0.0109307	0.00152203	0.126882	0.0215166	0.501382	0.00259605	0.283823		10
	bloody vs brown
		DDCT_miR_324_5p	DDCT_miR_29b_3p	DDCT_miR_19a_3p	DDCT_miR_186_5p	DDCT_miR_361_5p	DDCT_miR_425_5p	DDCT_miR_187_3p	DDCT_miR_29a_3p	DDCT_miR_660_5p	DDCT_miR_155_5p	DDCT_miR_181a_5p	DDCT_miR_222_3p	DDCT_miR_339_5p	DDCT_miR_25_3p	DDCT_miR_125a_5p
	Mann-Whitney U	225	198	132	148	290	179	151.5	177	261	197	166	235	309	141.5	176.5
	Wilcoxon W	1401	1233	1078	1051	1418	1169	931.5	1123	1122	302	1027	1225	1485	1317.5	1304.5
	Z	-2.17855	-1.76205	-2.86256	-2.76269	-1.02736	-2.62865	-1.83206	-1.9893	-0.860366	-2.18474	-2.03339	-1.32647	-0.823029	-3.52611	-2.89312
	Asymp. Sig. (2-tailed)	0.0293649	0.0780607	0.00420238	0.00573271	0.304251	0.00857247	0.0669425	0.0466678	0.389587	0.0289083	0.0420135	0.184684	0.410492	0.000421707	0.00381441		9
	clear yellow vs cloudy yellow
		DDCT_miR_324_5p	DDCT_miR_29b_3p	DDCT_miR_19a_3p	DDCT_miR_186_5p	DDCT_miR_361_5p	DDCT_miR_425_5p	DDCT_miR_187_3p	DDCT_miR_29a_3p	DDCT_miR_660_5p	DDCT_miR_155_5p	DDCT_miR_181a_5p	DDCT_miR_222_3p	DDCT_miR_339_5p	DDCT_miR_25_3p	DDCT_miR_125a_5p
	Mann-Whitney U	93	98	72	84	65	112	96	119	69	99	96	63	153	96.5	197.5
	Wilcoxon W	324	269	192	274	275	343	201	350	259	204	232	253	406	349.5	450.5
	Z	-2.88458	-2.025	-1.89737	-2.81729	-3.51237	-2.36996	-0.392792	-2.18026	-3.25521	-1.4347	-1.65616	-2.75741	-1.68769	-3.11039	-0.566716
	Asymp. Sig. (2-tailed)	0.00391939	0.0428673	0.0577796	0.00484303	0.000444122	0.0177901	0.694473	0.0292383	0.00113307	0.151372	0.09769	0.00582613	0.0914706	0.00186842	0.570907		9
	cloudy white vs clear yellow
		DDCT_miR_324_5p	DDCT_miR_29b_3p	DDCT_miR_19a_3p	DDCT_miR_186_5p	DDCT_miR_361_5p	DDCT_miR_425_5p	DDCT_miR_187_3p	DDCT_miR_29a_3p	DDCT_miR_660_5p	DDCT_miR_155_5p	DDCT_miR_181a_5p	DDCT_miR_222_3p	DDCT_miR_339_5p	DDCT_miR_25_3p	DDCT_miR_125a_5p
	Mann-Whitney U	182	169	122	122	110	183	131	179	103.5	188	115	111	261	161	295.5
	Wilcoxon W	413	340	242	312	320	414	384	410	293.5	539	251	301	514	414	548.5
	Z	-2.5456	-1.86818	-1.33018	-2.59231	-3.66201	-2.24254	-1.05177	-1.84152	-3.1751	-1.59551	-2.27192	-2.71681	-1.44414	-3.36252	-0.994709
	Asymp. Sig. (2-tailed)	0.010909	0.0617375	0.183459	0.00953325	0.000250244	0.0249266	0.292905	0.0655461	0.00149784	0.110598	0.0230914	0.00659144	0.1487	0.000772351	0.319878		8
	clear colorless vs brown
		DDCT_miR_324_5p	DDCT_miR_29b_3p	DDCT_miR_19a_3p	DDCT_miR_186_5p	DDCT_miR_361_5p	DDCT_miR_425_5p	DDCT_miR_187_3p	DDCT_miR_29a_3p	DDCT_miR_660_5p	DDCT_miR_155_5p	DDCT_miR_181a_5p	DDCT_miR_222_3p	DDCT_miR_339_5p	DDCT_miR_25_3p	DDCT_miR_125a_5p
	Mann-Whitney U	281	301	186.5	218	409	307.5	129	253	373	143	260	255	401	287	317.5
	Wilcoxon W	1821	1732	1362.5	1443	2005	1792.5	1164	1684	1699	248	1388	360	521	2057	2028.5
	Z	-1.88224	-0.701369	-2.2103	-2.06661	-0.154946	-1.41846	-2.75998	-1.47525	-0.145368	-2.78229	-0.816459	-0.852778	-0.558015	-2.09085	-1.60422
	Asymp. Sig. (2-tailed)	0.0598032	0.483073	0.0270841	0.0387707	0.876864	0.156058	0.00578049	0.140146	0.88442	0.0053976	0.414237	0.393782	0.576834	0.0365419	0.108666		5
	brown vs cloudy yellow
		DDCT_miR_324_5p	DDCT_miR_29b_3p	DDCT_miR_19a_3p	DDCT_miR_186_5p	DDCT_miR_361_5p	DDCT_miR_425_5p	DDCT_miR_187_3p	DDCT_miR_29a_3p	DDCT_miR_660_5p	DDCT_miR_155_5p	DDCT_miR_181a_5p	DDCT_miR_222_3p	DDCT_miR_339_5p	DDCT_miR_25_3p	DDCT_miR_125a_5p
	Mann-Whitney U	91	68	78	116	79.5	96	63	65	73	97.5	95	38	101	105.5	136.5
	Wilcoxon W	211	159	169	221	199.5	216	168	156	193	202.5	186	143	221	225.5	346.5
	Z	-1.78625	-1.96157	-1.14046	-0.619292	-2.18528	-1.61295	-1.08012	-2.24461	-2.41057	-0.022977	-0.880705	-2.92412	-1.63368	-1.48344	-0.450095
	Asymp. Sig. (2-tailed)	0.0740593	0.0498126	0.254096	0.535724	0.028868	0.106756	0.280087	0.0247931	0.0159278	0.981669	0.378478	0.00345432	0.102327	0.137958	0.652642		5
	clear yellow vs green
		DDCT_miR_324_5p	DDCT_miR_29b_3p	DDCT_miR_19a_3p	DDCT_miR_186_5p	DDCT_miR_361_5p	DDCT_miR_425_5p	DDCT_miR_187_3p	DDCT_miR_29a_3p	DDCT_miR_660_5p	DDCT_miR_155_5p	DDCT_miR_181a_5p	DDCT_miR_222_3p	DDCT_miR_339_5p	DDCT_miR_25_3p	DDCT_miR_125a_5p
	Mann-Whitney U	104.5	85	77	67	77	112	73	120	63	67	85.5	72.5	164	80	141.5
	Wilcoxon W	335.5	256	197	257	287	343	164	351	253	133	221.5	262.5	284	333	394.5
	Z	-1.43125	-1.5576	-0.94434	-2.40411	-2.4335	-1.45998	-1.12876	-1.20328	-2.32135	-1.7753	-1.10174	-2.20395	-0.0309362	-2.62942	-0.727002
	Asymp. Sig. (2-tailed)	0.152359	0.119327	0.344996	0.0162119	0.0149535	0.144297	0.259001	0.228869	0.020268	0.0758477	0.270574	0.0275278	0.97532	0.00855294	0.467225		5
	clear colorless vs bloody
		DDCT_miR_324_5p	DDCT_miR_29b_3p	DDCT_miR_19a_3p	DDCT_miR_186_5p	DDCT_miR_361_5p	DDCT_miR_425_5p	DDCT_miR_187_3p	DDCT_miR_29a_3p	DDCT_miR_660_5p	DDCT_miR_155_5p	DDCT_miR_181a_5p	DDCT_miR_222_3p	DDCT_miR_339_5p	DDCT_miR_25_3p	DDCT_miR_125a_5p
	Mann-Whitney U	1261	954	922	900.5	1078.5	918	675	1122	924.5	746	819	580	1008.5	1087.5	1058.5
	Wilcoxon W	2437	1989	1868	1803.5	2206.5	1908	1710	2068	1785.5	1827	1680	1570	2184.5	2263.5	2186.5
	Z	-0.390062	-1.70028	-0.874456	-1.02302	-1.57254	-1.92852	-1.81625	-0.128937	-0.950548	-1.67516	-1.20873	-3.10723	-2.55255	-2.05768	-1.96236
	Asymp. Sig. (2-tailed)	0.696491	0.0890776	0.38187	0.3063	0.115824	0.0537902	0.0693315	0.897408	0.341834	0.0939027	0.226766	0.00188848	0.0106939	0.0396207	0.0497204		4
	cloudy white vs brown
		DDCT_miR_324_5p	DDCT_miR_29b_3p	DDCT_miR_19a_3p	DDCT_miR_186_5p	DDCT_miR_361_5p	DDCT_miR_425_5p	DDCT_miR_187_3p	DDCT_miR_29a_3p	DDCT_miR_660_5p	DDCT_miR_155_5p	DDCT_miR_181a_5p	DDCT_miR_222_3p	DDCT_miR_339_5p	DDCT_miR_25_3p	DDCT_miR_125a_5p
	Mann-Whitney U	166	104	123	148	122.5	155	85	114	105	174	104	66.5	166	194	217.5
	Wilcoxon W	286	195	214	253	242.5	275	338	205	225	525	195	171.5	286	314	745.5
	Z	-1.4206	-2.18529	-0.682789	-0.605261	-2.35231	-1.40153	-1.69376	-1.49231	-2.30482	-0.22685	-1.8002	-2.95992	-1.55835	-1.04983	-0.513534
	Asymp. Sig. (2-tailed)	0.155433	0.0288673	0.49474	0.545006	0.0186574	0.161056	0.0903104	0.135619	0.0211767	0.820541	0.0718295	0.00307719	0.119151	0.293795	0.607578		4
	clear colorless vs clear yellow
		DDCT_miR_324_5p	DDCT_miR_29b_3p	DDCT_miR_19a_3p	DDCT_miR_186_5p	DDCT_miR_361_5p	DDCT_miR_425_5p	DDCT_miR_187_3p	DDCT_miR_29a_3p	DDCT_miR_660_5p	DDCT_miR_155_5p	DDCT_miR_181a_5p	DDCT_miR_222_3p	DDCT_miR_339_5p	DDCT_miR_25_3p	DDCT_miR_125a_5p
	Mann-Whitney U	422	379.5	249	426.5	503.5	506	210	405	442	296.5	293	379.5	587.5	597	585.5
	Wilcoxon W	1962	1810.5	1425	1651.5	2099.5	1991	1245	1836	1768	506.5	1421	1325.5	2357.5	2367	2296.5
	Z	-1.80634	-1.2888	-1.79125	-0.533045	-0.66649	-0.719813	-2.17666	-1.81648	-0.561316	-1.74377	-1.31065	-0.442805	-0.653038	-0.55215	-0.565711
	Asymp. Sig. (2-tailed)	0.0708652	0.197469	0.0732524	0.594002	0.505098	0.47164	0.0295062	0.0692962	0.574582	0.081199	0.189977	0.657907	0.513732	0.580846	0.57159		1
	brown vs green
		DDCT_miR_324_5p	DDCT_miR_29b_3p	DDCT_miR_19a_3p	DDCT_miR_186_5p	DDCT_miR_361_5p	DDCT_miR_425_5p	DDCT_miR_187_3p	DDCT_miR_29a_3p	DDCT_miR_660_5p	DDCT_miR_155_5p	DDCT_miR_181a_5p	DDCT_miR_222_3p	DDCT_miR_339_5p	DDCT_miR_25_3p	DDCT_miR_125a_5p
	Mann-Whitney U	82	60.5	77	73	73	96	48	76	61	70	70	49	105	81	105
	Wilcoxon W	202	151.5	168	178	193	216	139	167	181	136	161	154	225	201	225
	Z	-1.0038	-1.48027	-0.384615	-1.14885	-1.63838	-0.684388	-1.6321	-0.990405	-1.68139	-0.383214	-1.01905	-2.25144	-0.31112	-1.30656	-0.311086
	Asymp. Sig. (2-tailed)	0.315474	0.1388	0.700522	0.250618	0.101342	0.49373	0.102659	0.321976	0.0926881	0.701561	0.30818	0.0243579	0.755709	0.191362	0.755736		1
	green vs cloudy yellow
		DDCT_miR_324_5p	DDCT_miR_29b_3p	DDCT_miR_19a_3p	DDCT_miR_186_5p	DDCT_miR_361_5p	DDCT_miR_425_5p	DDCT_miR_187_3p	DDCT_miR_29a_3p	DDCT_miR_660_5p	DDCT_miR_155_5p	DDCT_miR_181a_5p	DDCT_miR_222_3p	DDCT_miR_339_5p	DDCT_miR_25_3p	DDCT_miR_125a_5p
	Mann-Whitney U	124	118	102	111	134.5	119	72	137	123	56.5	113.5	97	112	142	143
	Wilcoxon W	229	223	193	301	254.5	239	163	257	214	122.5	284.5	202	232	352	353
	Z	-0.327833	-0.303895	-0.0877058	-0.80137	-0.277496	-0.815146	-0.922138	-0.190764	-0.0191847	-1.12249	-0.474879	-0.349149	-1.26702	-0.266667	-0.233366
	Asymp. Sig. (2-tailed)	0.743038	0.761208	0.930111	0.422918	0.781399	0.414989	0.356457	0.84871	0.984694	0.261656	0.634873	0.726978	0.205148	0.789726	0.815477		0
	brown vs clear yellow
		DDCT_miR_324_5p	DDCT_miR_29b_3p	DDCT_miR_19a_3p	DDCT_miR_186_5p	DDCT_miR_361_5p	DDCT_miR_425_5p	DDCT_miR_187_3p	DDCT_miR_29a_3p	DDCT_miR_660_5p	DDCT_miR_155_5p	DDCT_miR_181a_5p	DDCT_miR_222_3p	DDCT_miR_339_5p	DDCT_miR_25_3p	DDCT_miR_125a_5p
	Mann-Whitney U	144	111	82	91	148	143	76	136	138	106	99	111	150.5	107	130
	Wilcoxon W	375	202	202	281	358	374	196	227	258	211	235	216	270.5	360	383
	Z	-0.433208	-0.240216	-0.714013	-1.53002	-0.0666713	-0.465267	-0.68313	-0.0177192	-0.15608	-1.18975	-0.219265	-0.80137	-0.448576	-1.7942	-1.0827
	Asymp. Sig. (2-tailed)	0.664864	0.810162	0.475219	0.126013	0.946843	0.64174	0.494525	0.985863	0.87597	0.234144	0.826444	0.422918	0.653738	0.0727819	0.27894		0
	cloudy white vs green
		DDCT_miR_324_5p	DDCT_miR_29b_3p	DDCT_miR_19a_3p	DDCT_miR_186_5p	DDCT_miR_361_5p	DDCT_miR_425_5p	DDCT_miR_187_3p	DDCT_miR_29a_3p	DDCT_miR_660_5p	DDCT_miR_155_5p	DDCT_miR_181a_5p	DDCT_miR_222_3p	DDCT_miR_339_5p	DDCT_miR_25_3p	DDCT_miR_125a_5p
	Mann-Whitney U	206	181	133	145.5	208	199	130	187	147	121	167.5	151.5	193	218	221
	Wilcoxon W	311	286	386	445.5	643	319	221	307	472	187	272.5	256.5	313	746	749
	Z	-0.100794	-0.400225	-0.341394	-0.680918	-0.235222	-0.280306	-0.443844	-0.0139686	-0.476923	-0.731036	-0.219611	-0.297558	-0.925662	-0.502094	-0.433639
	Asymp. Sig. (2-tailed)	0.919714	0.688991	0.732807	0.495923	0.814036	0.779243	0.657156	0.988855	0.633417	0.464757	0.826174	0.76604	0.354622	0.615602	0.664551		0
	cloudy white vs cloudy yellow
		DDCT_miR_324_5p	DDCT_miR_29b_3p	DDCT_miR_19a_3p	DDCT_miR_186_5p	DDCT_miR_361_5p	DDCT_miR_425_5p	DDCT_miR_187_3p	DDCT_miR_29a_3p	DDCT_miR_660_5p	DDCT_miR_155_5p	DDCT_miR_181a_5p	DDCT_miR_222_3p	DDCT_miR_339_5p	DDCT_miR_25_3p	DDCT_miR_125a_5p
	Mann-Whitney U	266.5	248	148	226.5	244	242.5	126.5	206	210	179	179	165	251	296.5	300.5
	Wilcoxon W	731.5	654	401	416.5	679	648.5	379.5	531	535	530	350	441	747	824.5	510.5
	Z	-0.379631	-0.0900298	-0.827928	-0.0366851	-0.664109	-0.509486	-0.892432	-0.746412	-0.651584	-0.0850686	-1.13261	-0.224005	-1.1384	-0.442027	-0.366828
	Asymp. Sig. (2-tailed)	0.704219	0.928264	0.407711	0.970736	0.506621	0.610412	0.372162	0.455418	0.51467	0.932207	0.257377	0.822753	0.254954	0.658469	0.713747		0
	clear vs cloudy
		DDCT_miR_324_5p	DDCT_miR_29b_3p	DDCT_miR_19a_3p	DDCT_miR_186_5p	DDCT_miR_361_5p	DDCT_miR_425_5p	DDCT_miR_187_3p	DDCT_miR_29a_3p	DDCT_miR_660_5p	DDCT_miR_155_5p	DDCT_miR_181a_5p	DDCT_miR_222_3p	DDCT_miR_339_5p	DDCT_miR_25_3p	DDCT_miR_125a_5p
	Mann-Whitney U	2125.5	2022	1487.5	1905	1834.5	2553	2616.5	2053	1651.5	1804	1993.5	1509	3251.5	2479	4099
	Wilcoxon W	9506.5	8463	6843.5	7900	9094.5	9339	7176.5	8608	7537.5	3820	7144.5	6865	11252.5	10480	11849
	Z	-6.34743	-5.65695	-5.73821	-5.43162	-7.04384	-4.8165	-1.02053	-5.52252	-6.33842	-4.86028	-4.61815	-5.88241	-4.17426	-6.1417	-2.09155
	Asymp. Sig. (2-tailed)	2.18945e-10	1.54084e-08	9.56823e-09	5.58454e-08	1.87019e-12	1.46098e-06	0.307479	3.34166e-08	2.32138e-10	1.17221e-06	3.87176e-06	4.04326e-09	2.9896e-05	8.16405e-10	0.0364786		14
	Kruskal Wallis test between 7 color classes
		DDCT_miR_324_5p	DDCT_miR_29b_3p	DDCT_miR_19a_3p	DDCT_miR_186_5p	DDCT_miR_361_5p	DDCT_miR_425_5p	DDCT_miR_187_3p	DDCT_miR_29a_3p	DDCT_miR_660_5p	DDCT_miR_155_5p	DDCT_miR_181a_5p	DDCT_miR_222_3p	DDCT_miR_339_5p	DDCT_miR_25_3p	DDCT_miR_125a_5p
	Kruskal-Wallis H	53.7655	44.0071	43.1645	39.8898	59.466	41.5404	12.3898	37.2881	48.9905	29.7685	33.3026	54.3116	31.5698	55.3588	17.4955
	df	6	6	6	6	6	6	6	6	6	6	6	6	6	6	6
	Asymp. Sig.	8.22575e-10	7.36812e-08	1.08219e-07	4.78802e-07	5.77787e-11	2.26585e-07	0.0538159	1.54721e-06	7.48856e-09	4.34991e-05	9.16963e-06	6.3831e-10	1.97267e-05	3.92313e-10	0.00762465		14
